# Supplementary material for: Burden and Correlates of Geriatric Depression in the Uyghur Elderly Population, Observation from Xinjiang, China
Source: PLoS One. 2014 Dec 1;9(12):e114139. doi: 10.1371/journal.pone.0114139 (PMC4250089; doi:10.1371/journal.pone.0114139)
Supplement: Dataset S1 — Dataset of Home-based Screening of the Elderly Residents of Uyghur Ethnicity in Xinjiang, China. (XLS) [file pone.0114139.s001.xls]

## Sheet: Data
Group	ID	Disease	Age	AGEgroup	date	interid	houseid	Gender	marriage	occupation	education	Inca	annualincome	averageincome	lifesatisfaction	religion	religionattending	smoking	smokingage	numbersigrates	alcohol	alcoholage	alcoholtype	a1013	a1014	a1015	a1016	a111	a1121	a1122	a1123	a1124	a1125	a1126	a1127	a1128	a113	a114	a12	a13	a14	a15	b1	b2	b3	b4	b5	b6	b7
1	11184	0	60	1	40844	1	4	1	1	3	2	1	40000	20000	1	0	0	0	0	0	0		0	0	0	0	0	1	1	1	2	4	4	3	1	1	2	2	1	1	0	0	0	0	0	0	0	0	0
1	11210	0	70	2	40844	1	4	2	1	3	3	1	6000	3000	1	1	1	0	0	0	0		0	0	0	0	0	2	3	1	3	4	2	1	1	2	2	2	2	0	0	0	0	0	0	0	0	0	0
1	11586	0	60	1	41025	61		2	1	3	3	2	20000	2000	2	0	0	0	0	0	0		0	0	0	0	0	2	3	3	3	3	3	3	3	3	2	1	2	1	0	0	0	0	0	0	0	0	0
1	11626	0	60	1	41025	61		1	1	3	2	2	40000	3000	2	0	0	0	0	0	0		0	0	0	0	0	2	4	4	4	4	4	4	4	4	2	2	2	0	0	0	0	0	0	0	0	0	0
1	11112	0	62	1	40843	3	4	1	1	3	3	2	30000	300	2	1	0	0	0	0	0		0	0	0	0	0	2	3	2	2	4	1	3	3	3	1	2	2	1	1	1	0	0	0	0	0	0	0
1	11217	0	64	1	40844	6	4	1	1	3	2	2	10000	10000	2	1	1	0	0	0	0		0	0	0	0	0	2	3	1	3	4	4	1	4	4	3	3	2	1	0	0	0	0	0	0	0	0	0
1	11518	0	65	1	41023	61		2	1	3	3	2	20000	2000	2	0	0	0	0	0	0		0	0	0	0	0	2	3	3	3	3	3	3	3	3	2	1	2	1	0	0	0	0	0	0	0	0	0
1	11221	0	66	1	40844	4	4	1	1	3	2	1	4600	300	4	1	0	0	0	0	0		0	0	0	0	0	2	3	1	1	4	3	3	4	4	2	1	2	1	0	0	0	0	0	0	0	0	0
1	11233	0	75	2	40844	4	4	2	1	3	2	2	3000	290	1	1	1	0	0	0	0		0	0	0	0	0	2	3	1	1	4	3	1	3	3	1	3	3	0	0	0	0	0	0	0	0	0	0
1	11208	0	78	2	40844	4	4	1	1	3	1	2	4800	4800	1	0	0	0	0	0	0		0	0	0	0	0	1	3	1	1	4	4	1	1	3	3	1	3	1	0	0	0	0	0	0	0	0	0
1	11632	0	60	1	41031	61		2	1	3	2	2	15000	1000	2	1	0	0	0	0	0		0	0	0	0	0	2	4	4	4	4	4	4	4	4	2	2	3	1	0	0	0	0	0	0	0	0	0
1	11692	0	66	1	41032	61		2	1	3	1	2	30000	3000	2	0	0	0	0	0	0		0	0	0	0	0	2	3	3	3	2	2	2	1	1	2	2	3	0	0	0	0	0	0	0	0	0	0
1	11017	0	61	1	40623	2		2	1	3	2	2	200000	10000	3	1	1	1	15	10	0		0	0	0	0	0	2	2	1	1	4	4	1	1	1	2	2	3	1	0	0	0	0	0	0	0	0	0
1	11517	0	72	2	41023	2		1	1	3	1	2	20000	3000	3	1	1	0	0	0	0		0	0	0	0	0	2	1	1	1	1	1	1	1	1	2	2	3	0	1		0	0	0	0	0	0	0
1	11249	0	73	2			4	1	2	3	1	3	5000	1250	3	1	1	0	0	0	0		0	0	0	0	0	2	1	1	1	1	1	1	1	1	2	2	3	0	1		0	0	0	0	0	0	0
1	11160	0	68	1	40844	7	4	1	1	3	2	2	10000	800	2	1	0	0	0	0	0		0	0	0	0	0	2	2	1	2	1	3	3	3	3	2	2	4	1	0	0	0	0	0	0	0	0	0
1	11127	0	66	1	40843	7	4	2	1	3	4	2	5000	350	2	1	0	0	0	0	0		0	0	0	0	0	2	2	1	2	3	3	2	3	3	3	2	2	1	0	0	0	0	0	0	0	0	0
1	11116	0	61	1	40843	2	4	1	1	3	1	1	30000	3000	1	1	1	0	0	0	0		0	0	0	0	0	2	3	3	3	3	3	3	3	3	2	1	1	1	0	0	0	0	0	0	0	0	0
1	11678	0	72	2	41037	61		2	1	3	2	3	30000	3000	3	0	0	0	0	0	0		0	0	0	0	0	2	4	4	4	4	4	4	4	4	2	2	3	0	0	0	0	0	0	0	0	0	0
1	11690	0	62	1	41032	61		2	1	3	3	2	30000	3000	2	1	0	0	0	0	0		0	0	0	0	0	2	3	3	3	3	3	3	3	3	2	2	2	1	1	1	0	0	0	0	0	0	0
1	11871	0	60	1	41059	1		1	1	3	1	2	20000	2000	2	1	1	0	0	0	0		0	0	0	0	0	2	3	1	1	3	3	3	3	3	2	2	3	1	0	0	0	0	0	0	0	0	0
1	11200	0	63	1	40844	6	4	1	1	3	2	2	10000	5000	1	1	1	0	0	0	0		0	0	0	0	0	2	3	1	1	3	3	1	3	3	1	3	1	1	0	0	0	0	0	0	0	0	0
1	11176	0	64	1	40844	4	4	2	1	3	2	1	30000	15000	2	1	1	1	20	20	0		0	0	0	0	0	2	4	3	2	3	3	1	3	3	3	2	1	1	0	0	0	0	0	0	0	0	0
1	11328	0	73	2	40997	61		1	1	3	5	2	50000	5000	1	0	0	0	0	0	0	0	0	0	0	0	0	2	1	1	3	3	3	3	3	3	2	1	1	1	0	0	0	0	0	0	0	0	0
1	11791	0	82	3	41046	1		2	1	3	2	2	15000	1000	2	1	0	0	0	0	0		0	0	0	0	0	2	3	3	3	3	3	3	3	3	2	2	3	0	0	0	0	0	0	0	0	0	0
1	11684	0	60	1	41037	63		2	1	3	2	3	30000	3000	3	0	0	0	0	0	0		0	0	0	0	0	2	2	2	3	3	4	4	4	4	2	2	3	0	1		0	0	0	0	0	0	0
1	11683	0	63	1	41037	63		2	1	3	2	3	40000	4000	3	0	0	0	0	0	0		0	0	0	0	0	2	2	2	3	3	4	4	4	4	2	2	3	0	0	0	0	0	0	0	0	0	0
1	11715	0	66	1	41033	2		1	1	3	3	4	35000	3200	2	1	0	0	0	0	0	0	0	0	0	0	0	2	1	1	1	1	1	1	1	1	2	2	3	0	0	0	0	0	0	0	0	0	0
1	11537	0	60	1	41024	66		2	2	3	2	2	20000	2000	2	0	0	0	0	0	0	0	0	0	0	0	0	2	3	3	3	3	3	3	3	3	3	2	1	1	0	0	0	0	0	0	0	0	0
1	11619	0	64	1	41032	62		1	1	3	3	2	20000	1000	2	1	1	0	0	0	0	0	0	0	0	0	0	2	2	3	3	2	2	2	2	2	2	1	2	1	0	0	0	0	0	0	0	0	0
1	11472	0	73	2	41022	61		2	1	3	2	2	20000	20000	2	1	1	0	0	0	0	0	0	0	0	0	0	3	2	1	1	4	4	4	3	3	2	1	2	1	0	0	0	0	0	0	0	0	0
1	11343	0	63	1	40999	62		1	1	3	5	3	1200	100	2	1	1	1	0	0	0	0	0	0	0	0	0	1	3	1	1	4	3	3	3	3	1	3	2	1	0	0	0	0	0	0	0	0	0
1	11538	0	60	1	41024	66		1	1	3	2	1	30000	3000	1	1	0	0	0	0	0	0	0	0	0	0	0	2	3	3	3	3	3	3	3	3	3	3	3	1	0	0	0	0	0	0	0	0	0
1	11564	0	60	1	40996	2		1	1	3	1	1	32000	1300	1	0	0	0	0	0	0	0	0	0	0	0	0	2	1	1	1	1	1	1	1	1	2	2	3	0	0	0	0	0	0	0	0	0	0
1	11817	0	60	1	41053	2		1	1	3	1	1	15000	1000	1	1	0	0	0	0	0	0	0	0	0	0	0	2	1	1	1	1	1	1	1	1	2	2	3	0	0	0	0	0	0	0	0	0	0
1	11563	0	60	1	40996	2		1	1	3	1	1	20000	2000	1	0	0	0	0	0	0	0	0	0	0	0	0	2	1	1	1	1	1	1	1	1	2	2	3	0	0	0	0	0	0	0	0	0	0
1	11848	0	60	1	41057	2		2	1	3	1	1	20000	1000	1	1	0	0	0	0	0	0	0	0	0	0	0	2	1	1	1	1	1	1	1	1	2	2	3	0	0	0	0	0	0	0	0	0	0
1	11786	0	64	1	41045	2		1	1	3	1	1	30000	1000	1	1	0	0	0	0	0	0	0	0	0	0	0	2	1	1	1	1	1	1	1	1	2	2	3	0	0	0	0	0	0	0	0	0	0
1	11735	0	64	1	41031	2		1	1	3	1	1	20000	1000	1	0	0	0	0	0	0	0	0	0	0	0	0	2	1	1	1	1	1	1	1	1	2	2	3	0	0	0	0	0	0	0	0	0	0
1	11847	0	64	1	41057	2		1	1	3	1	1	30000	1200	1	1	0	0	0	0	0	0	0	0	0	0	0	2	1	1	1	1	1	1	1	1	2	2	3	0	0	0	0	0	0	0	0	0	0
1	11546	0	65	1	40996	2		1	1	3	1	1	23000	1100	1	0	0	0	0	0	0	0	0	0	0	0	0	2	1	1	1	1	1	1	1	1	2	2	3	0	0	0	0	0	0	0	0	0	0
1	11782	0	67	1	41045	2		1	2	3	1	1	20000	1000	1	1	0	0	0	0	0	0	0	0	0	0	0	2	1	1	1	1	1	1	1	1	2	2	3	0	0	0	0	0	0	0	0	0	0
1	11825	0	72	2	41053	2		1	1	3	1	1	20000	1000	1	1	0	0	0	0	0	0	0	0	0	0	0	2	1	1	1	1	1	1	1	1	2	2	3	0	0	0	0	0	0	0	0	0	0
1	11550	0	92	4	41024	66		1	1	3	1	1	20000	2000	1	1	1	0	0	0	0	0	0	0	0	0	0	2	1	3	3	3	3	3	3	3	2	2	3	1	0	0	0	0	0	0	0	0	0
1	11591	0	60	1	41025	2		1	1	3	2	2	2000	1000	1	0	0	0	0	0	0	0	0	0	0	0	0	2	1	1	1	1	1	1	1	1	2	2	3	0	0	0	0	0	0	0	0	0	0
1	11668	0	60	1	41025	2		1	1	3	2	2	2000	1000	1	0	0	0	0	0	0	0	0	0	0	0	0	2	1	1	1	1	1	1	1	1	2	2	3	0	0	0	0	0	0	0	0	0	0
1	11634	0	60	1	41023	2		1	1	3	2	2	23000	1000	1	0	0	0	0	0	0	0	0	0	0	0	0	2	1	1	1	1	1	1	1	1	2	2	3	0	0	0	0	0	0	0	0	0	0
1	11455	0	62	1	41019	2		1	1	3	2	2	24000	2000	1	0	0	0	0	0	0	0	0	0	0	0	0	2	1	1	1	1	1	1	1	1	2	2	3	0	0	0	0	0	0	0	0	0	0
1	11736	0	65	1	41031	2		1	1	3	1	2	22300	2333	1	0	0	0	0	0	0	0	0	0	0	0	0	2	1	1	1	1	1	1	1	1	2	2	3	0	0	0	0	0	0	0	0	0	0
1	11767	0	69	1	41043	2		2	1	3	2	2	30000	2800	1	1	1	1	18	3	0	0	0	0	0	0	0	2	1	1	1	1	1	1	1	1	2	2	3	0	0	0	0	0	0	0	0	0	0
1	11608	0	73	2	41027	2		2	1	3	2	2	30000	2800	1	1	1	1	18	3	0	0	0	0	0	0	0	2	1	1	1	1	1	1	1	1	2	2	3	0	0	0	0	0	0	0	0	0	0
1	11539	0	62	1	41024	66		2	1	3	1	1	20000	2000	2	0	0	0	0	0	0	0	0	0	0	0	0	2	3	3	3	3	3	3	3	3	2	2	3	1	0	0	0	0	0	0	0	0	0
1	11476	0	64	1	41019	66		2	1	3	3	1	20000	2000	2	0	0	0	0	0	0	0	0	0	0	0	0	2	3	3	3	2	2	3	3	3	3	2	3	1	0	0	0	0	0	0	0	0	0
1	11515	0	71	2	41023	2		2	1	3	1	1	15000	1000	2	1	1	1	12	15	0	0	0	0	0	0	0	2	1	1	1	1	1	1	1	1	2	2	3	0	0	0	0	0	0	0	0	0	0
1	11399	0	72	2	41018	62		2	1	3	2	1	36000	3000	2	0	0	0	0	0	0	0	0	0	0	0	0	2	2	1	4	4	4	4	4	4	2	2	3	1	1	0	0	0	0	0	0	0	0
1	11605	0	60	1	41027	2		2	1	3	2	2	30000	1800	2	1	0	0	0	0	0	0	0	0	0	0	0	2	1	1	1	1	1	1	1	1	2	2	3	0	0	0	0	0	0	0	0	0	0
1	11772	0	60	1	41044	2		2	1	3	2	2	30000	1800	2	1	0	0	0	0	0	0	0	0	0	0	0	2	1	1	1	1	1	1	1	1	2	2	3	0	0	0	0	0	0	0	0	0	0
1	11710	0	60	1	41033	2		1	1	3	2	2	15000	1000	2	1	0	0	0	0	0	0	0	0	0	0	0	2	1	1	1	1	1	1	1	1	2	2	3	0	0	0	0	0	0	0	0	0	0
1	11377	0	60	1	41012	66		2	1	3	2	2	20000	1200	2	0	0	0	0	0	0	0	0	0	0	0	0	2	2	2	2	2	2	2	2	2	2	2	3	1	0	0	0	0	0	0	0	0	0
1	11529	0	60	1	41024	66		2	1	3	2	2	20000	2000	2	0	0	0	0	0	0	0	0	0	0	0	0	2	3	3	3	3	2	2	2	3	2	2	3	1	0	0	0	0	0	0	0	0	0
1	11798	0	62	1	41051	62		2	1	3	2	2	20000	1000	2	1	1	0	0	0	0	0	0	0	0	0	0	2	2	3	4	2	3	3	3	3	2	2	3	1	0	0	0	0	0	0	0	0	0
1	11607	0	62	1	41026	2		1	1	3	1	2	30000	1300	2	1	1	1	17	0	0	0	0	0	0	0	0	2	1	1	1	1	1	1	1	1	2	2	3	0	0	0	0	0	0	0	0	0	0
1	11651	0	62	1	41011	66		2	1	3	2	2	36000	3000	2	0	0	0	0	0	0	0	0	0	0	0	0	2	2	2	2	2	2	2	2	2	2	2	3	1	0	0	0	0	0	0	0	0	0
1	11679	0	62	1	41037	61		2	1	3	2	2	40000	2000	2	0	0	0	0	0	0		0	0	0	0	0	2	2	2	2	2	2	2	2	2	2	2	3	0	0	0	0	0	0	0	0	0	0
1	11525	0	65	1	41024	66		1	1	3	1	2	20000	2000	2	0	0	0	0	0	0	0	0	0	0	0	0	2	3	3	2	2	1	1	1	1	2	2	3	1	0	0	0	0	0	0	0	0	0
1	11766	0	73	2	41043	2		1	1	3	1	2	30000	1300	2	1	1	1	16	0	0	0	0	0	0	0	0	2	1	1	1	1	1	1	1	1	2	2	3	0	0	0	0	0	0	0	0	0	0
1	11711	0	74	2	41033	2		2	1	3	1	2	35000	4000	2	1	0	0	0	0	0	0	0	0	0	0	0	2	1	1	1	1	1	1	1	1	2	2	3	0	0	0	0	0	0	0	0	0	0
1	11757	0	76	2	41033	2		1	1	3	2	2	15000	1000	2	1	0	0	0	0	0	0	0	0	0	0	0	2	1	1	1	1	1	1	1	1	2	2	3	0	0	0	0	0	0	0	0	0	0
1	11805	0	60	1	41051	2		1	1	3	1	1	20000	2000	3	1	0	0	0	0	0	0	0	0	0	0	0	2	1	1	1	1	1	1	1	1	2	2	3	0	0	0	0	0	0	0	0	0	0
1	11863	0	60	1	41058	2		1	1	3	1	1	30000	1200	3	1	0	0	0	0	0	0	0	0	0	0	0	2	1	1	1	1	1	1	1	1	2	2	3	0	0	0	0	0	0	0	0	0	0
1	11860	0	60	1	41058	2		1	1	3	1	1	20000	2000	3	1	0	0	0	0	0	0	0	0	0	0	0	2	1	1	1	1	1	1	1	1	2	2	3	0	0	0	0	0	0	0	0	0	0
1	11882	0	60	1	41060	2		1	1	3	2	1	20000	1500	3	1	1	0	0	0	0	0	0	0	0	0	0	2	1	1	1	1	1	1	1	1	2	2	3	0	0	0	0	0	0	0	0	0	0
1	11861	0	60	1	41058	2		2	1	3	1	1	20000	2000	3	1	0	0	0	0	0	0	0	0	0	0	0	2	1	1	1	1	1	1	1	1	2	2	3	0	0	0	0	0	0	0	0	0	0
1	11827	0	62	1	41053	2		1	1	3	1	1	30000	1000	3	1	0	0	0	0	0	0	0	0	0	0	0	2	1	1	1	1	1	1	1	1	2	2	3	0	0	0	0	0	0	0	0	0	0
1	11547	0	63	1	41024	66		2	1	3	2	1	20000	2000	3	1	0	0	0	0	0	0	0	0	0	0	0	2	2	2	2	2	2	2	2	2	2	2	3	0	0	0	0	0	0	0	0	0	0
1	11579	0	65	1	41024	61		2	1	3	2	1	30000	3000	3	0	0	0	0	0	0	0	0	0	0	0	0	2	3	4	4	4	4	4	4	4	1	2	3	1	0	0	0	0	0	0	0	0	0
1	11836	0	65	1	41054	2		2	1	3	1	1	30000	1000	3	1	0	0	0	0	0	0	0	0	0	0	0	2	1	1	1	1	1	1	1	1	2	2	3	0	0	0	0	0	0	0	0	0	0
1	11820	0	65	1	41053	2		2	1	3	1	1	30000	1500	3	1	0	0	0	0	0	0	0	0	0	0	0	2	1	1	1	1	1	1	1	1	2	2	3	0	0	0	0	0	0	0	0	0	0
1	11702	0	66	1	41033	2		1	1	3	1	1	30000	3000	3	0	0	0	0	0	0	0	0	0	0	0	0	2	1	1	1	1	1	1	1	1	2	2	3	0	0	0	0	0	0	0	0	0	0
1	11785	0	67	1	41045	2		1	1	3	2	1	21100	1800	3	1	0	0	0	0	0	0	0	0	0	0	0	2	1	1	1	1	1	1	1	1	2	2	3	0	0	0	0	0	0	0	0	0	0
1	11748	0	67	1	41033	2		1	1	3	1	1	0	0	3	0	0	0	0	0	0	0	0	0	0	0	0	2	1	1	1	1	1	1	1	1	2	2	3	0	0	0	0	0	0	0	0	0	0
1	11846	0	70	2	41057	2		1	1	3	1	1	30000	1200	3	1	0	0	0	0	0	0	0	0	0	0	0	2	1	1	1	1	1	1	1	1	2	2	3	0	0	0	0	0	0	0	0	0	0
1	11845	0	71	2	41057	2		2	1	3	1	1	25000	1200	3	1	0	0	0	0	0	0	0	0	0	0	0	2	1	1	1	1	1	1	1	1	2	2	3	0	0	0	0	0	0	0	0	0	0
1	11884	0	78	2	41060	2		1	1	3	1	1	12000	1000	3	1	1	0	0	0	0	0	0	0	0	0	0	2	1	1	1	1	1	1	1	1	2	2	3	0	0	0	0	0	0	0	0	0	0
1	11788	0	83	3	41046	2		2	1	3	1	1	30000	1500	3	1	0	0	0	0	0	0	0	0	0	0	0	2	1	1	1	1	1	1	1	1	2	2	3	0	0	0	0	0	0	0	0	0	0
1	11862	0	60	1	41058	2		1	1	3	1	3	25000	1200	3	1	0	0	0	0	0	0	0	0	0	0	0	2	1	1	1	1	1	1	1	1	2	2	3	0	0	0	0	0	0	0	0	0	0
1	11774	0	64	1	41044	2		2	1	3	1	3	30000	1000	3	1	0	0	0	0	0	0	0	0	0	0	0	2	1	1	1	1	1	1	1	1	2	2	3	0	0	0	0	0	0	0	0	0	0
1	11865	0	68	1	41058	2		2	1	3	1	3	20000	2000	3	1	0	0	0	0	0	0	0	0	0	0	0	2	1	1	1	1	1	1	1	1	2	2	3	0	0	0	0	0	0	0	0	0	0
1	11864	0	68	1	41058	2		1	1	3	1	3	30000	1500	3	1	0	0	0	0	0	0	0	0	0	0	0	2	1	1	1	1	1	1	1	1	2	2	3	0	0	0	0	0	0	0	0	0	0
1	11881	0	76	2	41060	2		1	1	3	4	4	20000	1000	3	1	0	0	0	0	0	0	0	0	0	0	0	2	1	1	1	1	1	1	1	1	2	2	3	0	0	0	0	0	0	0	0	0	0
1	11552	0	67	1	41026	66		1	1	3	2	2	20000	1000	1	0	0	0	0	0	0	0	0	0	0	0	0	2	3	3	2	2	2	2	2	2	1	3	4	0	0	0	0	0	0	0	0	0	0
1	11578	0	68	1	41024	61		1	1	3	2	2	42000	2000	2	1	0	0	0	0	0	0	0	0	0	0	0	2	3	3	2	2	3	3	3	3	2	2	2	0	0	0	0	0	0	0	0	0	0
1	11804	0	65	1	41051	2		2	1	3	1	1	20000	2000	1	1	0	0	0	0	0	0	0	0	0	0	0	2	1	1	1	1	1	1	1	1	2	2	3	0	0	0	0	0	0	0	0	0	0
1	11874	0	72	2	41059	2		1	1	3	1	1	20000	1000	1	1	0	0	0	0	0	0	0	0	0	0	0	2	1	1	1	1	1	1	1	1	2	2	3	0	0	0	0	0	0	0	0	0	0
1	11754	0	73	2	41050	2		1	1	3	1	1	20000	1000	1	1	0	0	0	0	0	0	0	0	0	0	0	2	1	1	1	1	1	1	1	1	2	2	3	0	0	0	0	0	0	0	0	0	0
1	11769	0	64	1	41043	2		2	1	3	1	1	30000	1200	2	1	0	0	0	0	0	0	0	0	0	0	0	2	1	1	1	1	1	1	1	1	2	2	3	0	0	0	0	0	0	0	0	0	0
1	11497	0	60	1	41022	66		2	1	3	2	2	20000	2000	2	0	0	0	0	0	0	0	0	0	0	0	0	2	3	3	2	2	1	1	1	1	2	2	3	1	0	0	0	0	0	0	0	0	0
1	11663	0	63	1	41023	2		1	1	3	1	2	23000	1000	3	0	0	0	0	0	0	0	0	0	0	0	0	2	1	1	1	1	1	1	1	1	2	2	3	0	0	0	0	0	0	0	0	0	0
1	11664	0	75	2	41023	2		1	1	3	2	3	30000	2500	3	0	0	0	0	0	0	0	0	0	0	0	0	2	1	1	1	1	1	1	1	1	2	2	3	0	0	0	0	0	0	0	0	0	0
1	11452	0	67	1	41019	63		2	1	3	2	1	10000	1000	2	1	0	0	0	0	0	0	0	0	0	0	0	2	3	1	3	3	3	3	3	3	2	2	2	1	0	0	0	0	0	0	0	0	0
1	11809	0	60	1	41051	62		2	1	3	2	2	24000	2400	2	1	0	0	0	0	0	0	0	0	0	0	0	2	3	3	3	3	3	3	3	3	2	2	2	1	0	0	0	0	0	0	0	0	0
1	11837	0	67	1	41054	63		2	1	3	2	2	30000	1500	2	1	0	0	0	0	0	0	0	0	0	0	0	2	3	1	1	3	3	3	3	3	2	2	2	1	1	1	0	0	0	0	0	0	0
1	11787	0	67	1	41046	61		1	4	3	2	2	30000	1500	2	1	0	0	0	0	0	0	0	0	0	0	0	2	3	1	1	3	3	3	3	3	2	2	2	1	0	0	0	0	0	0	0	0	0
1	11609	0	60	1	41027	2		2	2	3	3	4	30000	3000	2	1	0	0	0	0	0	0	0	0	0	0	0	2	1	1	1	1	1	1	1	1	2	2	3	0	0	0	0	0	0	0	0	0	0
1	11768	0	60	1	41043	2		2	2	3	3	4	30000	3000	2	1	0	0	0	0	0	0	0	0	0	0	0	2	1	1	1	1	1	1	1	1	2	2	3	0	0	0	0	0	0	0	0	0	0
1	11739	0	68	1	41031	2		2	1	3	2	2	0	0	3	0	0	0	0	0	0	0	0	0	0	0	0	2	1	1	1	1	1	1	1	1	2	2	3	0	0	0	0	0	0	0	0	0	0
1	11819	0	68	1	41053	2		1	1	3	2	3	15000	1000	3	1	0	0	0	0	0	0	0	0	0	0	0	2	1	1	1	1	1	1	1	1	2	2	3	0	0	0	0	0	0	0	0	0	0
1	11720	0	66	1	41036	2		1	1	3	2	2	15000	1000	2	1	0	0	0	0	0	0	0	0	0	0	0	2	1	1	1	1	1	1	1	1	2	2	3	0	0	0	0	0	0	0	0	0	0
1	11401	0	60	1	41018	2		1	1	3	1	1	10000	800	3	0	0	0	0	0	0	0	0	0	0	0	0	2	1	1	1	1	1	1	1	1	2	2	3	0	0	0	0	0	0	0	0	0	0
1	11392	0	61	1	41018	2		1	1	3	1	1	0	0	3	0	0	0	0	0	0	0	0	0	0	0	0	2	1	1	1	1	1	1	1	1	2	2	3	0	0	0	0	0	0	0	0	0	0
1	11737	0	66	1	41031	2		1	1	3	2	2	10000	1000	3	0	0	0	0	0	0	0	0	0	0	0	0	2	1	1	1	1	1	1	1	1	2	2	3	0	0	0	0	0	0	0	0	0	0
1	11733	0	62	1	41036	2		2	1	3	1	2	38000	3500	2	1	0	0	0	0	0	0	0	0	0	0	0	2	2	1	1	1	1	1	1	1	2	2	3	0	0	0	0	0	0	0	0	0	0
1	11866	0	68	1	41059	2		2	1	3	1	2	20000	2000	2	1	0	0	0	0	0	0	0	0	0	0	0	2	2	1	1	1	1	1	1	1	2	2	3	0	0	0	0	0	0	0	0	0	0
1	11385	0	60	1	41017	62		2	1	3	2	1	24000	2000	2	1	0	0	0	0	0	0	0	0	0	0	0	2	1	1	1	3	1	1	1	1	2	2	2	1	0	0	0	0	0	0	0	0	0
1	11046	0	61	1	40624	5		1	1	3	1	3	20000	1000	1	1	1	1	16	0	0		0	0	0	0	0	2	1	1	2	4	4	1	1	1	1	2	2	1	0	0	0	0	0	1	0	0	0
1	11869	0	67	1	41059	1		1	1	3	2	3	31100	3000	3	1	1	0	0	0	0		0	0	0	0	0	2	3	3	2	4	4	4	2	2	2	2	3	0	0	0	0	0	0	0	0	0	0
1	11113	0	60	1	40843	6	4	2	1	3	4	2	36000	9000	2	1	1	1	15	20	1	17	1	1	0.2	2	0	2	4	2	1	4	3	1	3	3	1	2	2	1	0	0	0	0	0	0	0	0	0
1	11234	0	66	1	40844	6	4	1	1	3	2	2	12000	6000	2	1	1	0	0	0	0		0	0	0	0	0	2	4	1	2	4	3	1	3	3	3	3	2	0	0	0	0	0	0	0	0	0	0
1	11595	0	60	1	41024	1		2	1	3	2	1	20000	2000	2	1	1	0	0	0	0		0	0	0	0	0	2	2	1	2	4	4	3	2	2	1	2	2	1	0	0	0	0	0	0	0	0	0
1	11630	0	63	1	41031	1		2	1	3	5	2	6000	200	2	0	0	0	0	0	0		0	0	0	0	0	2	3	1	1	2	2	1	3	3	1	3	2	0	0	0	0	0	0	0	0	0	0
1	11194	0	60	1	40844	6	4	1	1	3	2	2	32000	6000	2	1	1	0	0	0	0		0	0	0	0	0	2	2	1	2	4	3	2	4	4	2	2	2	1	0	0	0	0	0	0	0	0	0
1	11201	0	70	2	40844	2	4	2	1	3	1	2	8000	600	2	1	1	0	0	0	0		0	0	0	0	0	2	3	3	3	3	3	3	3	3	2	1	3	1	1	1	0	0	0	0	0	0	0
1	11109	0	71	2	40843	6	4	1	1	3	2	3	1200	600	3	1	1	0	0	0	0		0	0	0	0	0	2	2	1	3	3	3	1	3	3	1	2	3	1	0	0	0	0	0	1	0	0	0
1	11502	0	60	1	41031	1		2	1	3	5	2	6000	500	2	0	0	0	0	0	0	0	0	0	0	0	0	2	3	1	1	2	2	1	3	3	1	3	2	0	0	0	0	0	0	0	0	0	0
1	11594	0	60	1	41025			1	1	3	2	2	12000	1000	2	1	0	0	0	0	0	0	0	0	0	0	0	2	3	1	1	3	3	3	3	3	2	1	2	1	0	0	0	0	0	0	0	0	0
1	11331	0	62	1	40999	62		1	1	3	2	2	1500	150	2	0	1	1	16	0	0	0	0	0	0	0	0	2	1	1	1	4	4	1	3	3	1	1	3	0	0	0	0	0	0	0	0	0	0
1	11397	0	67	1	41018	62		2	2	3	4	3	20000	2000	1	1	0	0	0	0	0	0	0	0	0	0	0	2	2	3	3	3	3	3	3	3	2	1	2	0	0	0	0	0	0	0	0	0	0
1	11480	0	65	1	41022	63		2	1	3	2	2	20000	2000	2	1	0	0	0	0	0	0	0	0	0	0	0	2	3	1	1	3	3	3	3	3	2	1	2	1	0	0	0	0	0	0	0	0	0
1	11029	0	73	2	40623	6		1	4	3	2	3	7000	2000	3	1	1	1	15	20	1	20	1	2	5	5	0	2	3	1	1	3	4	2	3	3	3	2	2	1	1	1	1	0	0	0	0	0	0
1	11531	0	76	2	41023	63		1	1	3	5	2	36000	3000	2	0	0	0	0	0	0		0	0	0	0	0	2	2	2	2	2	3	3	4	4	2	2	2	0	1		1	0	0	0	0	0	0
1	11014	0	74	2	40623	2		2	1	3	2	1	10000	1000	1	1	1	0	0	0	0		0	0	0	0	0	2	2	1	2	3	3	1	4	4	2	2	3	1	0	0	1	0	0	0	0	0	0
1	11576	0	62	1	41024	61		2	1	3	3	2	20000	2000	2	1	0	0	0	0	0	0	0	0	0	0	0	1	3	4	4	4	4	4	4	4	1	2	1	1	0	0	1	0	0	0	0	0	0
1	11582	0	62	1	41025	1		2	1	3	3	2	20000	2000	2	1	0	0	0	0	0	0	0	0	0	0	0	1	3	4	4	4	4	4	4	4	1	2	1	1	0	0	1	0	0	0	0	0	0
1	11205	0	64	1	40844	6	4	2	1	3	2	2	3600	3600	2	1	1	0	0	0	0		0	0	0	0	0	2	4	1	3	4	3	1	3	3	3	3	2	1	0	0	1	0	0	0	0	0	0
1	11681	0	60	1	41037	63		2	1	3	2	2	15000	1000	2	1	0	0	0	0	0		0	0	0	0	0	2	1	2	3	3	3	1	3	3	1	3	3	1	0	0	1	0	0	0	0	0	0
1	11207	0	73	2	40844	4	4	1	1	3	1	2	10000	10000	2	1	1	0	0	0	0		0	0	0	0	0	2	3	1	3	4	3	1	4	4	2	3	3	1	0	0	1	0	0	0	0	0	0
1	11680	0	61	1	41037	63		2	1	3	2	2	15000	1000	2	1	0	0	0	0	0		0	0	0	0	0	2	3	2	1	3	3	1	3	3	1	3	3	1	0	0	1	0	0	0	0	0	0
1	11229	1	61	1	40844	1	4	1	1	3	2	2	10000	10000	1	1	1	0	0	0	0		0	0	0	0	0	2	3	2	1	4	4	1	2	1	2	2	2	0	0	0	0	0	0	0	0	0	0
1	11178	0	62	1	40844	2	4	2	1	3	3	1	23000	23000	1	1	1	0	0	0	0		0	0	0	0	0	2	3	3	3	3	3	3	3	3	2	2	1	1	0	0	0	0	0	0	0	1	0
1	11141	0	65	1	40844	1	4	1	1	3	2	2	30000	15000	2	1	0	0	0	0	0		0	0	0	0	0	1	1	1	1	4	4	1	1	1	2	2	3	1	0	0	0	0	0	0	0	1	0
1	11203	0	67	1	40844	7	4	1	1	3	2	2	3200	3200	1	1	1	0	0	0	0		0	0	0	0	0	2	3	2	3	3	3	1	2	2	2	2	2	1	0	0	0	0	1	0	0	0	0
1	11115	0	65	1	40843	4	4	2	1	3	3	1	150000	1200	1	0	0	0	0	0	0		0	0	0	0	0	2	4	4	4	4	4	1	4	1	3	3	1	0	0	0	0	1	0	0	0	0	0
1	11137	0	77	2	40844	7	4	1	4	3	2	2	8000	8000	1	1	0	0	0	0	0		0	0	0	0	0	2	2	1	2	3	3	2	3	3	2	3	2	1	0	0	0	1	0	0	0	0	0
1	11227	0	60	1	40844	1	4	2	1	3	2	2	10000	5000	2	1	1	1	17	6	0		0	0	0	0	0	2	3	2	1	3	1	3	3	3	2	2	2	1	1	1	0	0	1	0	0	0	0
1	11197	0	67	1	40844	6	4	1	1	3	2	2	24000	4000	2	1	1	0	0	0	0		0	0	0	0	0	2	3	2	2	4	4	1	1	1	1	3	2	1	0	0	0	0	0	1	0	0	0
1	11223	0	74	2	40844	1		2	1	3	1	2	8000	4000	1	1	1	0	0	0	0		0	0	0	0	0	2	3	2	2	4	4	1	1	1	3	2	2	1	1	0	0	0	0	0	0	0	0
1	11122	0	80	3	40843	7	4	1	4	3	2	2	5000	600	2	1	1	0	0	0	0		0	0	0	0	0	2	3	1	1	3	3	1	1	1	1	3	2	1	0	0	0	0	0	0	0	0	0
1	11571	0	60	1	41025	1		2	1	3	2	2	20000	2000	2	0	0	0	0	0	0		0	0	0	0	0	2	3	3	3	2	2	3	3	3	2	2	2	0	0	0	0	1	0	0	0	0	0
1	11193	0	65	1	40844	6	4	1	1	3	2	2	6000	6000	2	1	1	0	0	0	0		0	0	0	0	0	2	1	2	1	4	4	1	3	3	2	3	2	1	0	0	0	1	0	0	0	0	0
1	11064	0	70	2	40842	2		2	1	3	2	2	200000	10000	3	1	1	1	15	10	0		0	0	0	0	0	2	2	1	1	4	4	1	1	1	2	2	3	1	0	0	0	0	0	0	0	0	0
1	11610	0	60	1	41027	2		1	1	3	2	3	10000	1023	1	1	0	0	0	0	0	0	0	0	0	0	0	2	1	1	1	1	1	1	1	1	2	2	3	0	0	0	0	0	0	1	1	0	0
1	11379	0	60	1	41017	62		2	1	3	2	3	38000	3800	3	1	1	0	0	0	0	0	0	0	0	0	0	2	4	3	3	4	4	3	3	2	1	2	2	1	0	0	0	0	0	0	0	0	0
1	11213	0	60	1	40844	4	4	1	1	3	2	2	10000	10000	3	1	1	0	0	0	0		0	0	0	0	0	2	3	1	3	4	4	3	4	4	1	1	2	1	0	0	1	1	0	0	0	0	0
1	11076	0	60	1	40844	6		2	1	3	2	3	7000	2000	3	1	1	1	15	20	1	20	1	2	5	5	0	2	3	1	1	3	4	2	3	3	3	2	2	1	1	1	1	0	0	0	0	0	0
1	11206	0	73	2	40844	4	4	1	1	3	1	1	10000	10000	2	0	0	0	0	0	0		0	0	0	0	0	2	1	1	1	4	4	1	4	4	1	3	3	1	0	1	1	1	0	0	0	0	0
1	11637	0	60	1	41031	61		1	2	3	2	2	15000	1000	2	1	0	0	0	0	0	0	0	0	0	0	0	2	3	1	1	3	3	1	4	4	1	3	3	1	0	0	1	1	0	0	0	0	0
1	11800	0	60	1	41051	62		1	1	3	2	2	30000	1000	2	1	1	0	0	0	0	0	0	0	0	0	0	2	3	3	3	3	3	3	3	3	2	2	2	1	0	0	1	1	0	0	0	0	0
1	11242	0	68	1	40840	1	4	1	1	3	1	1	3000	30000	1	1	0	0	0	0	0		0	0	0	0	0	2	3	1	4	4	3	1	3	3	2	1	3	0	0	0	1	1	0	0	0	0	0
1	11230	0	77	2	40844	1	4	1	1	3	1	2	840	840	2	1	1	0	0	0	0		0	0	0	0	0	2	3	1	1	4	1	1	2	4	2	3	2	1	0	0	0	0	0	0	0	1	0
1	11240	0	62	1	40836	4	4	2	1	3	2	2	12000	6000	1	1	1	0	0	0	0		0	0	0	0	0	2	1	1	1	2	2	1	2	2	1	3	3	1	1	1	0	1	0	0	1	0	0
1	11110	0	80	3	40843	7	4	1	4	3	2	2	20000	1000	2	1	1	1	15	0	0		0	0	0	0	0	2	3	1	3	3	3	3	3	3	2	2	2	1	0	0	0	0	0	0	0	0	0
1	11600	0	64	1	41025	1		1	1	3	3	2	15000	1500	2	1	0	0	0	0	0		0	0	0	0	0	2	4	2	1	4	4	4	4	4	1	1	1	1	0	0	1	1	0	0	0	0	0
1	11222	0	87	3	40844	2	4	1	4	3	1	1	6000	6000	2	1	1	0	0	0	0		0	0	0	0	0	2	3	1	3	3	3	3	3	3	2	1	1	1	0	0	0	1	0	0	0	0	0
1	11237	0	85	3	40844	7	4	1	4	3	2	2	800	800	2	1	1	0	0	0	0		0	0	0	0	0	2	3	1	1	3	3	1	1	1	3	3	3	1	1	0	0	0	0	0	0	0	0
1	11214	0	73	2	40844	7	4	1	4	3	2	2	8000	4000	2	1	1	0	0	0	0		0	0	0	0	0	2	3	1	1	3	3	1	4	4	2	3	1	0	0	0	0	0	0	0	0	0	0
1	11228	0	73	2	40844	1	4	2	1	3	3	1	8000	4000	1	1	1	0	0	0	0		0	0	0	0	0	2	3	1	1	4	4	3	3	3	3	1	2	0	0	0	0	0	0	0	0	0	0
1	11226	0	72	2	40844	1	4	1	4	3	2	2	8000	5000	2	1	1	0	0	0	0		0	0	0	0	0	2	3	1	1	3	3	1	3	3	2	3	2	1	0	0	0	0	0	0	0	0	0
1	11094	0	60	1	40843	1	4	1	1	3	1	3	20000	1000	1	1	1	1	17	0	0		0	0	0	0	0	2	1	1	2	4	4	1	1	1	1	2	2	1	0	0	0	0	0	1	0	0	0
1	11170	0	63	1	40844	1	4	1	1	3	2	1	30000	15000	1	1	1	0	0	0	0		0	0	0	0	0	2	3	1	1	4	4	1	1	1	3	3	3	1	0	0	1	0	0	0	0	0	0
1	11134	0	73	2	40843	1	4	2	1	3	1	3	10000	10000	1	1	1	0	0	0	0		0	0	0	0	0	2	2	3	3	4	4	3	4	4	2	2	3	0	0	0	1	0	0	0	0	0	0
1	11378	0	60	1	41017	62		2	1	3	3	1	36000	3000	1	1	0	0	0	0	0	0	0	0	0	0	0	2	3	1	3	3	3	3	3	3	1	1	1	1	1	1	1	1	0	0	0	0	0
1	11577	0	72	2	41024	61		2	1	3	3	2	20000	2000	2	1	1	0	0	0	0	0	0	0	0	0	0	2	3	3	3	4	4	4	4	4	1	2	2	1	0	0	1	1	1	0	0	0	0
1	11509	0	60	1	41023	1		1	1	3	2	2	30000	15000	2	1	1	0	0	0	0		0	0	0	0	0	2	3	2	2	3	4	4	3	3	3	1	2	1	0	0	1	1	0	0	0	0	0
1	11061	0	60	1	40842	2	4	1	1	3	2	1	10000	1000	1	1	1	0	0	0	0		0	0	0	0	0	2	2	1	2	3	3	1	4	4	2	2	3	1	0	0	1	0	0	0	0	0	0
1	11012	0	68	1	40623	2		2	1	3	2	3	10000	5000	2	1	1	0	0	0	0		0	0	0	0	0	2	1	1	1	4	2	1	2	1	2	3	2	1	0	1	1	1	1	0	0	0	0
1	11225	0	77	2	40844	1	4	1	1	3	2	2	6000	800	2	1	1	0	0	0	0		0	0	0	0	0	2	3	2	1	3	3	1	3	3	2	2	2	1	0	0	1	1	0	0	0	0	0
1	11025	0	62	1	40623	2		2	1	3	2	3	3000	3000	1	0	0	0	0	0	0		0	0	0	0	0	1	3	2	2	4	4	1	1	1	2	2	3	0	0	0	1	1	0	1	0	0	0
1	11102	1	75	2	40842	7	4	1	4	3	1	2	2000	400	2	1	1	0	0	0	0		0	0	0	0	0	2	3	1	1	3	3	1	4	3	2	3	2	1	0	0	1	0	0	0	0	0	0
1	11101	0	76	2	40843	4	4	1	1	3	2	1	2500	250	1	1	1	0	0	0	0		0	0	0	0	0	2	4	1	1	4	4	1	3	3	1	3	3	1	0	0	0	0	0	1	1	1	0
1	11451	0	67	1	41019	62		1	1	3	1	3	3600	300	1	1	0	0	0	0	0	0	0	0	0	0	0	2	3	1	3	3	3	1	3	3	1	2	3	1	0	0	1	0	0	0	0	1	0
1	11599	0	67	1	41025	1		1	1	3	2	2	2000	3000	2	1	1	0	0	0	0		0	0	0	0	0	2	3	2	1	4	4	3	2	2	2	2	3	1	0	0	0	0	1	0	0	0	0
1	11119	0	80	3	40843	7	4	1	4	3	2	2	2000	2000	2	1	1	0	0	0	0		0	0	0	0	0	2	3	1	1	3	3	1	1	1	2	3	2	0	0	0	0	0	0	1	0	0	0
1	11888	0	72	2	41050	1		2	1	3	2	2	35000	2000	2	1	0	0	0	0	0		0	0	0	0	0	2	3	1	1	3	3	3	3	3	2	2	2	1	0	0	0	0	0	0	0	0	0
1	11167	0	74	2	40844	3	4	1	1	3	1	2	5000	380	2	1	1	0	0	0	0		0	0	0	0	0	2	1	1	2	1	1	3	3	3	1	2	2	0	0	1	1	0	0	0	0	0	0
1	11218	0	70	2	40844	6	4	1	1	3	2	2	14000	7000	2	1	1	0	0	0	0		0	0	0	0	0	2	4	1	1	4	4	1	1	1	1	3	2	1	0	0	1	1	1	0	0	0	0
1	11152	0	74	2	40844	3	4	1	1	3	1	1	30000	15000	2	0	0	0	0	0	0		0	0	0	0	0	2	2	2	4	4	4	2	3	3	1	2	2	1	0	0	1	1	1	0	0	0	0
1	11142	0	67	1	40844	3	4	2	1	3	2	2	20000	10000	2	0	0	0	0	0	0		0	0	0	0	0	1	3	1	1	1	3	1	3	3	1	3	3	0	1	1	1	1	0	0	0	0	0
1	11306	0	66	1	40903	1		1	1	3	2	2	3000	3000	1	0	0	0	0	0	0		0	0	0	0	0	2	2	1	1	4	4	2	2	2	1	3	2	0	0	0	1	0	0	0	0	0	0
1	11231	0	78	2	40844	7	4	1	4	3	2	2	900	900	2	1	1	0	0	0	0		0	0	0	0	0	2	3	1	1	3	3	1	1	1	2	3	2	1	0	0	1	0	0	0	0	0	0
1	11224	1	68	1	40844	1	4	1	1	3	2	1	10000	10000	1	1	1	0	0	0	0		0	0	0	0	0	2	3	1	1	4	4	2	2	1	1	1	2	1	0	0	0	0	0	0	0	0	0
1	11121	1	75	2	40843	6	4	1	1	3	2	4	1200	600	3	1	1	0	0	0	0		0	0	0	0	0	2	3	1	1	3	1	1	3	3	1	2	4	0	0	0	0	1	0	1	0	0	0
1	11165	0	62	1	40844	1	4	1	1	3	2	1	20000	10000	1	1	1	0	0	0	0		0	0	0	0	0	2	1	1	1	4	3	1	1	1	1	2	1	1	0	0	0	0	0	0	0	1	0
1	11253	0	63	1	40840	4	2	1	1	3	1	2	6000	6000	2	1	0	0	0	0	0		0	0	0	0	0	2	3	1	3	3	3	3	3	3	2	2	2	1	0	0	1	0	0	0	0	1	1
1	11850	0	60	1	41057	1		1	1	3	3	2	20000	2000	2	1	1	0	0	0	0	19	0	0	0	0	0	2	3	2	4	4	4	3	3	3	2	1	2	1	0	0	0	0	0	0	0	0	0
1	11125	0	85	3	40843	2	4	1	4	3	1	2	30000	3000	2	1	1	0	0	0	0		0	0	0	0	0	2	3	1	1	3	3	1	3	3	2	3	2	1	0	0	1	0	0	0	0	0	0
1	11887	0	66	1	41050	1		2	1	3	2	2	20000	2000	2	1	0	0	0	0	0		0	0	0	0	0	2	3	1	1	3	3	3	3	3	1	3	2	1	0	0	1	0	1	0	0	0	0
1	11889	0	78	2	41050	1		1	1	3	2	2	30000	3000	2	1	1	0	0	0	0		0	0	0	0	0	2	3	1	1	3	3	3	3	3	2	2	2	1	0	0	1	0	0	0	0	0	0
1	11543	0	60	1	41045	1		2	1	3	3	2	40000	2000	2	1	0	1	20	10	0	0	0	0	0	0	0	2	3	1	1	3	3	3	3	3	2	2	2	1	0	0	1	0	0	0	0	0	0
1	11560	0	73	2	41045	1		2	1	3	3	2	20000	2000	2	1	0	1	20	10	0	0	0	0	0	0	0	2	3	1	1	3	3	3	3	3	2	2	2	1	0	0	1	0	0	0	0	0	0
1	11136	0	67	1	40844	7	4	2	1	3	2	2	5000	1000	2	1	1	0	0	0	0		0	0	0	0	0	2	3	1	1	3	3	1	3	3	2	2	2	1	1	1	1	0	1	0	0	1	0
1	11859	0	60	1	41058	1		1	1	3	2	2	30000	1500	2	1	1	0	0	0	0		0	0	0	0	0	2	3	1	1	3	3	3	3	3	2	2	3	1	0	0	1	1	1	0	0	0	0
1	11059	0	68	1	40842	6	4	2	1	3	2	3	10000	5000	2	1	1	0	0	0	0		0	0	0	0	0	2	1	1	1	4	2	1	2	1	2	3	2	1	0	1	1	1	1	0	0	0	0
1	11724	0	72	2	41036	63		2	1	3	1	2	24000	2000	2	1	0	0	0	0	0	0	0	0	0	0	0	2	3	1	1	3	3	3	3	3	2	2	2	1	0	0	1	1	0	0	0	0	0
1	11849	0	66	1	41057	1		1	4	3	2	2	30000	1500	2	1	1	0	0	0	0		0	0	0	0	0	2	3	1	1	3	3	3	3	3	2	2	3	1	0	0	1	0	0	0	0	1	0
1	11108	0	80	3	40843	1	4	1	1	3	2	3	10000	10000	2	1	0	0	0	0	0		0	0	0	0	0	2	3	3	3	4	4	1	1	1	2	1	1	0	0	0	1	1	0	0	0	1	0
1	11072	0	70	2	40844	1		1	1	3	2	3	3000	3000	1	0	0	0	0	0	0		0	0	0	0	0	1	3	2	2	4	4	1	1	1	2	2	3	0	0	0	1	1	0	1	0	1	0
1	11100	0	62	1	40843	1		1	1	3	2	1	18000	9000	2	1	1	0	0	0	0		0	0	0	0	0	2	3	3	2	4	4	1	1	1	2	2	2	0	0	0	1	0	0	1	0	1	1
1	11132	0	65	1	40843	1	4	1	1	3	2	2	10000	5000	3	1	1	0	0	0	0		0	0	0	0	0	2	2	2	1	4	4	2	1	1	3	1	3	1	0	0	1	1	0	0	0	1	0
1	11307	0	60	1	40903	2		1	1	2	3	1	20000	20000	1	1	0	0	0	0	0		0	0	0	0	0	1	3	1	2	4	4	2	2	2	2	2	1	1	0	0	0	0	0	0	0	0	0
1	11085	0	61	1	40844	7		1	1	2	3	1	50000	25000	1	1	1	0	0	0	0		0	0	0	0	0	2	3	3	3	3	3	1	3	3	3	3	1	1	0	0	0	0	0	0	0	0	0
1	11287	0	65	1	40903	4		2	1	2	4	1	30000	10000	1	1	1	0	0	0	0		0	0	0	0	0	1	3	2	3	3	3	2	3	3	2	2	1	1	0	0	0	0	0	0	0	0	0
1	11181	0	66	1	40844	2	4	2	1	2	3	1	25000	2500	1	0	0	0	0	0	1	20	1	2	6	6	1	1	3	3	3	3	3	3	3	3	2	1	1	0	0	0	0	0	0	0	0	0	0
1	11135	0	69	1	40844	2	4	2	1	2	2	1	50000	5000	1	0	0	0	0	0	0		0	0	0	0	0	1	3	3	3	3	3	3	3	3	2	1	1	1	0	0	0	0	0	0	0	0	0
1	11037	0	73	2	40623	6		1	1	2	3	1	50000	25000	1	1	1	0	0	0	0		0	0	0	0	0	2	3	3	3	3	3	1	3	3	3	3	1	1	0	0	0	0	0	0	0	0	0
1	11002	0	62	1	40623	2		2	1	2	2	3	12000	1000	1	1	1	0	0	0	0		0	0	0	0	0	2	4	1	3	4	3	1	4	4	1	1	1	1	0	0	0	0	0	0	0	0	0
1	11049	0	65	1	40672	7		1	1	2	2	3	12000	1000	1	1	1	0	0	0	0		0	0	0	0	0	2	4	1	3	4	3	1	4	4	1	1	1	1	0	0	0	0	0	0	0	0	0
1	11151	0	68	1	40844	7		2	1	2	3	2	30000	2000	2	1	1	1	14	0	0		0	0	0	0	0	2	3	3	3	3	3	2	4	3	1	2	1	1	0	0	0	0	0	0	0	0	0
1	11128	0	71	2	40843	7	4	2	1	2	4	2	25000	25000	2	1	1	1	20	5	0		0	0	0	0	0	2	3	1	3	3	3	1	2	2	2	2	1	1	0	0	0	0	0	0	0	0	0
1	11159	0	69	1	40844	4	4	1	1	2	2	2	8000	760	1	1	0	1	16	0	0		0	0	0	0	0	2	4	3	4	4	1	4	4	4	2	3	2	1	0	0	0	0	0	0	0	0	0
1	11232	0	80	3	40844	4	4	2	1	2	2	2	3000	180	1	1	1	0	0	0	0		0	0	0	0	0	2	4	1	3	4	4	1	1	1	2	2	2	1	0	1	0	0	0	0	0	0	0
1	11314	0	67	1	40903	2		1	1	2	2	1	5300	5300	2	1	0	0	0	0	0		0	0	0	0	0	2	3	2	2	3	3	2	3	3	2	2	2	1	0	0	0	0	0	0	0	0	0
1	11779	0	64	1	41045	61		2	1	2	4	2	20000	2000	2	1	1	0	0	0	0		0	0	0	0	0	2	3	3	3	3	3	3	3	3	2	2	2	1	0	0	0	0	0	0	0	0	0
1	11726	0	69	1	41036	1		2	1	2	4	2	40000	10000	2	1	1	0	0	0	0		0	0	0	0	0	2	3	2	2	4	4	3	3	2	1	2	2	0	0	0	0	0	0	0	0	0	0
1	11300	0	71	2	40905	2		2	1	2	2	2	12000	3000	2	1	0	0	0	0	0		0	0	0	0	0	2	3	1	3	3	3	1	3	3	2	2	2	1	0	0	0	0	0	0	0	0	0
1	11140	0	73	2	40844	7	4	2	1	2	4	2	30000	1500	2	1	1	0	0	0	0		0	0	0	0	0	2	3	2	3	3	3	1	3	3	2	2	2	1	0	0	0	0	0	0	0	0	0
1	11003	0	75	2	40623	2		2	1	2	3	2	24000	1000	2	1	1	0	0	0	0		0	0	0	0	0	2	4	1	3	4	4	1	4	2	1	3	2	1	0	0	0	0	0	0	0	0	0
1	11732	0	79	2	41036	1		1	1	2	3	2	24000	7000	3	1	1	0	0	0	0		0	0	0	0	0	2	3	2	1	4	4	2	3	4	1	2	2	1	0	0	0	0	0	0	0	0	0
1	11235	0	66	1	40844	4		2	1	2	2	1	20000	20000	1	1	1	0	0	0	0		0	0	0	0	0	2	4	1	3	4	4	2	4	4	2	2	3	1	0	0	0	0	0	0	0	0	0
1	11099	0	71	2	40843	4		1	1	2	2	1	20000	20000	1	1	1	0	0	0	0	0	0	0	0	0	0	2	4	1	1	4	1	3	3	3	3	3	3	0	0	0	0	0	0	0	0	0	0
1	11120	0	74	2	40843	4	4	2	1	2	5	2	30000	2500	1	1	1	0	0	0	0		0	0	0	0	0	2	4	2	2	4	4	1	4	4	2	3	3	1	0	0	0	0	0	0	0	0	0
1	11026	0	60	1	40623	2		2	1	2	3	1	20000	10000	2	1	1	1	18	10	1	24	5	10	10	10	1	2	4	3	4	4	4	1	2	4	2	2	3	1	0	0	0	0	0	0	0	0	0
1	11291	0	64	1	40903	4		2	1	2	4	1	40000	25000	2	1	0	0	0	0	0		0	0	0	0	0	2	3	1	3	3	3	3	3	3	1	1	3	0	0	0	0	0	0	0	0	0	0
1	11833	0	60	1	41054	61		1	1	2	3	2	20000	2000	2	1	0	0	0	0	0		0	0	0	0	0	2	3	3	3	2	2	2	4	4	2	2	3	0	0	0	0	0	0	0	0	0	0
1	11635	0	60	1	41031	61		1	2	2	4	2	30000	2000	2	0	0	0	0	0	0		0	0	0	0	0	2	4	4	4	4	4	4	4	4	1	3	3	1	0	0	0	0	0	0	0	0	0
1	11114	0	63	1	40843	3	4	2	1	2	4	2	20000	10000	2	1	1	1	20	10	1	20	1	10	2	2	0	2	3	2	2	4	4	3	3	3	2	2	3	0	0	0	0	0	0	0	0	0	0
1	11556	0	75	2	41024	61		2	1	2	5	2	36000	1200	2	1	0	0	0	0	0		0	0	0	0	0	2	3	3	3	3	3	3	3	3	2	2	3	0	0	0	0	0	0	0	0	0	0
1	11022	0	71	2	40623	5		2	1	2	2	3	3600	1200	2	1	1	0	0	0	0		0	0	0	0	0	2	3	1	2	1	1	1	2	1	3	3	3	1	0	0	0	0	0	0	0	0	0
1	11023	0	67	1	40623	5		1	1	2	2	1	3000	1000	3	1	1	0	0	0	0		0	0	0	0	0	2	3	2	3	3	3	1	2	2	3	3	3	1	0	0	0	0	0	0	0	0	0
1	11879	0	60	1	41059	1		1	1	2	3	2	20000	1500	3	1	1	0	0	0	0		0	0	0	0	0	2	2	2	2	2	2	2	2	2	2	2	3	0	0	0	0	0	0	0	0	0	0
1	11832	0	70	2	41054	61		1	1	2	3	2	15000	1000	3	1	0	0	0	0	0		0	0	0	0	0	2	3	3	3	3	3	3	3	3	1	2	3	1	0	0	0	0	0	0	0	0	0
1	11021	0	73	2	40623	3		2	1	2	2	1	20000	10000	1	1	1	1	20	20	1	25	2	1	20	10	0	2	4	1	1	4	4	1	4	4	1	2	4	1	0	0	0	0	0	0	0	0	0
1	11590	0	68	1	41025	61		1	1	2	2	2	40000	4000	2	0	0	0	0	0	0		0	0	0	0	0	2	3	3	3	3	3	3	3	3	2	2	4	1	0	0	0	0	0	0	0	0	0
1	11458	0	74	2	41022	61		2	1	2	3	2	20000	2000	2	0	0	0	0	0	0		0	0	0	0	0	2	4	4	4	4	4	4	4	4	1	2	4	1	1	1	0	0	0	0	0	0	0
1	11490	0	65	1	41022	61		1	1	2	4	1	20000	2000	1	0	0	0	0	0	0		0	0	0	0	0	2	5	5	5	5	5	5	5	5	1	1	1	1	0	0	0	0	0	0	0	0	0
1	11783	0	64	1	41045	61		2	1	2	3	2	24000	2400	2	1	1	0	0	0	0		0	0	0	0	0	2	2	2	3	3	3	3	3	3	2	2	2	0	0	0	0	0	0	0	0	0	0
1	11050	0	68	1	40672	7		2	1	2	3	2	24000	1000	2	1	1	0	0	0	0		0	0	0	0	0	2	4	1	3	4	4	1	4	2	1	3	2	1	0	0	0	0	0	0	0	0	0
1	11677	0	61	1	41038	1		1	1	2	3	2	40000	4000	2	0	0	0	0	0	0		0	0	0	0	0	2	2	2	1	1	1	1	1	1	2	2	3	0	0	0	0	0	0	0	0	0	0
1	11775	0	64	1	41044	61		1	1	2	4	2	30000	1500	2	1	1	0	0	0	0		0	0	0	0	0	2	3	3	3	3	3	3	3	3	1	2	3	0	0	0	0	0	0	0	0	0	0
1	11688	0	60	1	41032	61		1	4	2	3	1	15000	1000	3	1	0	0	0	0	0		0	0	0	0	0	2	3	3	3	3	3	3	3	3	1	1	1	1	0	0	0	0	0	0	0	0	0
1	11157	0	62	1	40844	7	4	2	1	2	3	1	8000	700	1	1	0	0	0	0	0		0	0	0	0	0	2	3	3	3	4	4	1	4	4	2	3	2	1	0	0	0	0	0	0	0	0	0
1	11463	0	67	1	41019	61		2	1	2	2	1	24000	2000	1	1	0	0	0	0	0	0	0	0	0	0	0	2	4	2	1	3	3	3	3	3	1	1	1	1	0	0	0	0	0	0	0	0	0
1	11620	0	68	1	41017	62		2	1	2	2	1	20000	2000	1	0	0	0	0	0	0	0	0	0	0	0	0	2	4	1	4	4	4	1	4	4	1	2	1	1	0	0	0	0	0	0	0	0	0
1	11625	0	63	1	41022	61		1	1	2	3	2	20000	2000	1	1	1	0	0	0	0		0	0	0	0	0	2	4	4	4	4	4	4	4	4	1	2	2	0	0	0	0	0	0	0	0	0	0
1	11395	0	74	2	41018	62		1	1	2	3	2	10000	1000	1	0	0	0	0	0	0	0	0	0	0	0	0	2	1	1	2	3	4	4	4	4	2	2	2	1	0	0	0	0	0	0	0	0	0
1	11615	0	76	2	41022	61		1	1	2	3	2	20000	2000	1	1	1	0	0	0	0		0	0	0	0	0	2	4	4	4	4	4	4	4	4	1	2	2	0	0	0	0	0	0	0	0	0	0
1	11324	0	70	2	40996	62		1	1	2	2	2	20000	2000	2	1	0	0	0	0	0	0	0	0	0	0	0	1	3	1	3	3	3	3	3	3	1	2	2	1	0	0	0	0	0	0	0	0	0
1	11622	0	60	1	41018	62		1	1	2	3	2	24000	2000	3	0	0	0	0	0	0	0	0	0	0	0	0	2	1	2	2	2	2	2	2	2	2	2	2	1	0	0	0	0	0	0	0	0	0
1	11541	0	67	1	41024	66		1	1	2	4	1	40000	2000	1	0	0	0	0	0	0	0	0	0	0	0	0	2	3	3	3	3	3	3	3	3	2	2	3	1	0	0	0	0	0	0	0	0	0
1	11698	0	64	1	41033	2		1	1	2	2	2	15000	1000	1	0	0	0	0	0	0	0	0	0	0	0	0	2	1	1	1	1	1	1	1	1	2	2	3	0	0	0	0	0	0	0	0	0	0
1	11826	0	69	1	41053	2		2	1	2	4	2	21100	1800	1	1	0	0	0	0	0	0	0	0	0	0	0	2	1	1	1	1	1	1	1	1	2	2	3	0	0	0	0	0	0	0	0	0	0
1	11745	0	74	2	41033	2		1	1	2	2	2	15000	1000	1	0	0	0	0	0	0	0	0	0	0	0	0	2	1	1	1	1	1	1	1	1	2	2	3	0	0	0	0	0	0	0	0	0	0
1	11376	0	60	1	41012	2		2	1	2	5	4	30000	3000	1	1	1	0	22	22	0	0	0	0	0	0	0	2	1	1	1	1	1	1	1	1	2	2	3	0	0	0	0	0	0	0	0	0	0
1	11722	0	69	1	41011	2		2	1	2	5	4	30000	3000	1	1	1	0	22	22	0	0	0	0	0	0	0	2	1	1	1	1	1	1	1	1	2	2	3	0	0	0	0	0	0	0	0	0	0
1	11453	0	60	1	41019	2		1	1	2	2	1	24000	2000	2	1	0	0	0	0	0	0	0	0	0	0	0	2	1	1	1	1	1	1	1	1	2	2	3	0	0	0	0	0	0	0	0	0	0
1	11372	0	60	1	41012	66		1	1	2	4	2	30000	2400	2	0	0	0	0	0	0	0	0	0	0	0	0	2	3	3	3	3	3	3	3	3	2	2	3	1	0	0	0	0	0	0	0	0	0
1	11534	0	60	1	41024	66		2	1	2	2	2	20000	2000	2	0	0	0	0	0	0	0	0	0	0	0	0	2	3	3	3	3	2	2	1	1	2	2	3	1	0	0	0	0	0	0	0	0	0
1	11469	0	63	1	41022	66		1	1	2	3	2	20000	2000	2	0	0	0	0	0	0	0	0	0	0	0	0	2	2	2	2	2	2	2	2	2	2	2	3	1	0	0	0	0	0	0	0	0	0
1	11812	0	64	1	41052	66		2	1	2	3	2	30000	1000	2	1	0	0	0	0	0	0	0	0	0	0	0	2	3	3	3	3	2	2	2	3	3	2	3	1	0	0	0	0	0	0	0	0	0
1	11897	0	65	1	41050	66		1	1	2	3	2	30000	3000	2	1	0	0	0	0	0	0	0	0	0	0	0	2	3	3	3	2	2	2	3	3	2	2	3	0	0	0	0	0	0	0	0	0	0
1	11657	0	66	1	41012	66		1	1	2	4	2	35000	2000	2	0	0	0	0	0	0	0	0	0	0	0	0	2	3	3	3	3	3	3	3	3	2	2	3	1	0	0	0	0	0	0	0	0	0
1	11470	0	66	1	41022	66		1	1	2	3	2	20000	2000	2	0	0	0	0	0	0	0	0	0	0	0	0	2	3	3	3	3	2	2	2	2	2	2	3	1	0	0	0	0	0	0	0	0	0
1	11527	0	71	2	41024	66		1	1	2	2	2	40000	4000	2	0	0	0	0	0	0	0	0	0	0	0	0	2	3	3	3	3	3	3	3	3	3	2	3	1	0	0	0	0	0	0	0	0	0
1	11533	0	61	1	41024	66		2	1	2	3	3	30000	3000	2	0	0	0	0	0	0	0	0	0	0	0	0	2	3	3	3	2	2	3	3	3	2	2	3	1	0	0	0	0	0	0	0	0	0
1	11471	0	82	3	41022	66		1	1	2	2	3	10000	1000	2	0	0	0	0	0	0	0	0	0	0	0	0	2	3	3	3	2	2	2	3	3	2	2	3	1	0	0	0	0	0	0	0	0	0
1	11667	0	62	1	41025	2		2	1	2	1	1	13000	1000	3	0	0	0	0	0	0	0	0	0	0	0	0	2	1	1	1	1	1	1	1	1	2	2	3	0	0	0	0	0	0	0	0	0	0
1	11575	0	67	1	41025	2		2	1	2	1	1	30000	3000	3	0	0	0	0	0	0	0	0	0	0	0	0	2	1	1	1	1	1	1	1	1	2	2	3	0	0	0	0	0	0	0	0	0	0
1	11883	0	60	1	41060	2		1	1	2	3	2	20000	1000	3	1	1	0	0	0	0	0	0	0	0	0	0	2	1	1	1	1	1	1	1	1	2	2	3	0	0	0	0	0	0	0	0	0	0
1	11797	0	63	1	41046	2		2	1	2	3	2	30000	1500	3	1	0	0	0	0	0	0	0	0	0	0	0	2	1	1	1	1	1	1	1	1	2	2	3	0	0	0	0	0	0	0	0	0	0
1	11670	0	68	1	41026	2		1	1	2	3	2	1700	100	3	0	0	0	0	0	0	0	0	0	0	0	0	2	1	1	1	1	1	1	1	1	2	2	3	0	0	0	0	0	0	0	0	0	0
1	11716	0	69	1	41026	2		1	1	2	3	2	10000	1000	3	0	0	0	0	0	0	0	0	0	0	0	0	2	1	1	1	1	1	1	1	1	2	2	3	0	0	0	0	0	0	0	0	0	0
1	11701	0	75	2	41026	2		1	1	2	3	2	40000	4000	3	0	0	0	0	0	0	0	0	0	0	0	0	2	1	1	1	1	1	1	1	1	2	2	3	0	0	0	0	0	0	0	0	0	0
1	11671	0	78	2	41026	2		2	1	2	2	2	10000	1000	3	0	0	0	0	0	0	0	0	0	0	0	0	2	1	1	1	1	1	1	1	1	2	2	3	0	0	0	0	0	0	0	0	0	0
1	11461	0	69	1	41019	61		2	4	2	2	1	3600	300	1	1	0	0	0	0	0	0	0	0	0	0	0	2	4	1	3	4	4	4	4	4	1	1	1	1	0	0	0	0	0	0	0	0	0
1	11465	0	75	2	41019	11		1	1	2	3	2	24000	2000	1	1	0	0	0	0	0	0	0	0	0	0	0	2	3	1	2	3	3	3	3	3	1	1	1	1	0	0	0	0	0	0	0	0	0
1	11655	0	60	1	41012	66		1	1	2	3	2	24000	2000	2	0	0	0	0	0	0	0	0	0	0	0	0	2	3	3	3	3	3	3	3	3	2	2	2	1	1	1	0	0	0	0	0	0	0
1	11371	0	65	1	41012	66		1	1	2	3	2	15000	15000	2	0	0	0	0	0	0	0	0	0	0	0	0	2	3	3	3	3	3	3	3	3	2	2	2	1	1	1	0	0	0	0	0	0	0
1	11814	0	67	1	41052	66		1	1	2	2	2	30000	1500	2	1	0	0	0	0	0	0	0	0	0	0	0	2	2	2	2	3	3	3	2	2	2	2	2	1	0	0	0	0	0	0	0	0	0
1	11523	0	69	1	41023	66		1	1	2	2	2	20000	2000	2	0	0	0	0	0	0	0	0	0	0	0	0	2	3	3	3	2	2	1	1	1	2	2	2	0	0	0	0	0	0	0	0	0	0
1	11492	0	60	1	41022	66		1	1	2	3	2	20000	2000	1	0	0	0	0	0	0	0	0	0	0	0	0	2	3	3	3	2	2	2	1	1	2	2	3	1	0	0	0	0	0	0	0	0	0
1	11796	0	60	1	41046	2		2	1	2	3	3	30000	1500	1	1	0	0	0	0	0	0	0	0	0	0	0	2	1	1	1	1	1	1	1	1	2	2	3	0	0	0	0	0	0	0	0	0	0
1	11356	0	61	1	40999	66		2	1	2	4	1	250000	25000	2	0	0	0	0	0	0	0	0	0	0	0	0	2	2	2	2	2	2	2	2	2	2	2	3	1	0	0	0	0	0	0	0	0	0
1	11650	0	62	1	41011	66		2	1	2	4	1	40000	1500	2	0	0	0	0	0	0	0	0	0	0	0	0	2	2	2	2	2	2	2	2	2	2	2	3	1	0	0	0	0	0	0	0	0	0
1	11524	0	62	1	41023	63		1	1	2	2	2	12000	1000	2	1	0	0	0	0	0		0	0	0	0	0	2	4	4	4	4	4	4	4	4	1	2	3	1	0	0	0	0	0	0	0	0	0
1	11368	0	60	1	41012	66		1	1	2	3	4	20000	1300	2	0	0	0	0	0	0	0	0	0	0	0	0	2	3	3	2	2	2	2	2	2	2	2	3	1	0	0	0	0	0	0	0	0	0
1	11652	0	67	1	41012	66		1	1	2	3	4	20000	1000	2	0	0	0	0	0	0	0	0	0	0	0	0	2	3	3	2	2	2	2	2	2	2	2	3	1	0	0	0	0	0	0	0	0	0
1	11676	0	60	1	41038	61		1	1	2	3	2	30000	3000	2	1	0	0	0	0	0	0	0	0	0	0	0	2	3	1	1	3	3	3	3	3	2	2	2	1	0	0	0	0	0	0	0	0	0
1	11886	0	66	1	41060	2		2	1	2	3	2	20000	2000	1	1	1	0	0	0	0	0	0	0	0	0	0	2	1	1	1	1	1	1	1	1	2	2	3	0	0	0	0	0	0	0	0	0	0
1	11666	0	67	1	41023	2		2	1	2	3	2	20000	2000	1	1	0	0	0	0	0	0	0	0	0	0	0	2	1	1	1	1	1	1	1	1	2	2	3	0	0	0	0	0	0	0	0	0	0
1	11835	0	63	1	41054	2		1	1	2	1	2	30000	1500	1	1	0	0	0	0	0	0	0	0	0	0	0	2	1	1	1	1	1	1	1	1	2	2	3	0	0	0	0	0	0	0	0	0	0
1	11718	0	60	1	41036	2		1	1	2	5	2	45000	3000	2	1	0	0	0	0	0	0	0	0	0	0	0	2	1	1	1	1	1	1	1	1	2	2	3	0	0	0	0	0	0	0	0	0	0
1	11712	0	60	1	41033	2		2	1	2	1	1	0	0	3	0	0	0	0	0	0	0	0	0	0	0	0	2	1	1	1	1	1	1	1	1	2	2	3	0	0	0	0	0	0	0	0	0	0
1	11553	0	60	1	41022	2		1	1	2	2	2	20000	1000	3	0	0	0	0	0	0	0	0	0	0	0	0	2	1	1	1	1	1	1	1	1	2	2	3	0	0	0	0	0	0	0	0	0	0
1	11719	0	60	1	41037	2		1	1	2	3	1	0	0	3	0	0	0	0	0	0	0	0	2	10.1	0	0	2	1	1	1	1	1	1	1	1	2	2	3	0	0	0	0	0	0	0	0	0	0
1	11611	0	60	1	41027	2		2	1	2	5	2	30000	3000	2	1	0	0	20	65	0	0	0	0	0	0	0	2	1	1	1	1	1	1	1	1	2	2	3	0	0	0	0	0	0	0	0	0	0
1	11770	0	70	2	41043	2		2	1	2	5	2	30000	3000	2	1	0	0	20	65	0	0	0	0	0	0	0	2	1	1	1	1	1	1	1	1	2	2	3	0	0	0	0	0	0	0	0	0	0
1	11388	0	60	1	41018	62		2	1	2	3	1	36000	3000	3	0	0	0	0	0	0	0	0	0	0	0	0	2	3	1	3	3	3	3	3	3	1	3	1	1	0	0	0	0	0	0	0	0	0
1	11714	0	63	1	41033	2		2	1	2	3	2	0	0	3	0	0	0	0	0	0	0	0	0	0	0	0	2	1	1	1	1	1	1	1	1	2	2	3	0	0	0	0	0	0	0	0	0	0
1	11877	0	84	3	41059	1		1	1	2	3	2	20000	1000	2	1	1	0	0	0	0	0	0	0	0	0	0	2	2	2	2	2	2	2	2	1	2	2	3	0	0	0	0	0	0	0	0	0	0
1	11853	0	62	1	41057	1		1	1	2	3	2	30000	1200	2	1	1	0	0	0	0		0	0	0	0	0	2	3	3	4	4	4	4	3	3	2	2	3	1	0	0	0	0	1	0	0	0	0
1	11069	0	60	1	40842	6		2	1	2	2	3	3600	1200	2	1	1	0	0	0	0		0	0	0	0	0	2	3	1	2	1	1	1	2	1	3	3	3	1	0	0	0	0	0	0	0	0	0
1	11073	0	61	1	40844	4		2	1	2	3	1	20000	10000	2	1	1	1	18	10	1	24	5	10	10	10	1	2	4	3	4	4	4	1	2	4	2	2	3	1	0	0	0	0	0	0	0	0	0
1	11674	0	60	1	41038	1		1	1	2	5	2	45000	3000	2	1	0	0	0	0	0		0	0	0	0	0	1	3	2	1	3	3	2	3	3	1	2	1	1	0	0	0	0	0	0	0	0	0
1	11872	0	64	1	41059	1		1	1	2	3	2	45000	4000	2	1	0	0	0	0	0		0	0	0	0	0	2	2	2	2	2	2	2	2	2	3	3	3	0	0	0	0	0	0	0	0	0	0
1	11391	0	60	1	41018	1		1	1	2	5	2	20000	2000	2	1	0	0	0	0	0	0	0	0	0	0	0	1	3	2	1	3	3	2	3	3	1	2	3	1	0	0	0	0	0	0	0	0	0
1	11352	0	69	1	41005	62		2	1	2	4	2	21100	1800	2	0	0	0	0	0	0	0	0	0	0	0	0	2	3	1	2	3	3	3	3	3	2	2	2	1	0	0	1	0	0	0	0	0	0
1	11706	0	60	1	41033	2		1	1	2	5	2	45000	3000	3	1	1	0	0	0	0	0	0	0	0	0	0	2	1	1	1	1	1	1	1	1	2	2	3	0	0	0	0	0	0	0	1	0	0
1	11752	0	71	2	41033	2		1	1	2	5	2	45000	2400	3	1	1	0	0	0	0	0	0	0	0	0	0	2	1	1	1	1	1	1	1	1	2	2	3	0	0	0	0	0	0	0	1	0	0
1	11332	0	62	1	40999	62		2	1	2	5	2	22000	1200	2	0	0	0	0	0	0	0	0	0	0	0	0	1	1	1	4	4	3	3	3	3	2	1	3	1	0	0	0	0	0	0	0	0	0
1	11840	0	73	2	41054	63		1	1	2	3	2	20000	2000	2	1	1	0	0	0	0	0	0	0	0	0	0	2	3	2	1	3	3	3	3	3	1	2	3	1	0	0	0	0	0	0	0	0	0
1	11526	0	65	1	41023	63		2	1	2	3	2	36000	40000	2	1	1	0	0	0	0		0	0	0	0	0	2	3	3	3	3	3	3	3	3	2	3	2	1	1		1	0	0	0	0	0	0
1	11521	0	60	1	41023	63		1	1	2	2	1	20000	2000	3	0	0	0	0	0	0		0	0	0	0	0	2	4	1	4	4	4	4	4	4	1	1	1	1	0	0	1	0	0	0	0	0	0
1	11130	0	73	2	40843	2	4	1	1	2	2	1	60000	6000	1	0	0	0	0	0	0		0	0	0	0	0	2	3	3	3	3	3	3	3	3	1	1	2	1	0	0	1	0	0	0	0	0	0
1	11010	0	60	1	40623	2		2	1	2	4	1	20000	2500	1	1	1	0	0	0	0		0	0	0	0	0	2	3	2	1	3	3	3	3	3	3	1	1	1	0	0	1	0	0	0	0	0	0
1	11382	0	60	1	41036	61		1	1	2	5	2	10000	800	2	0	0	0	0	0	0		0	0	0	0	0	2	3	3	3	3	3	3	3	3	1	2	3	1	1	0	1	0	0	0	0	0	0
1	11495	0	60	1	41022	66		1	2	2	3	2	20000	2000	2	0	0	0	0	0	0	0	0	0	0	0	0	2	1	1	1	2	2	2	3	3	3	2	3	1	0	0	1	0	0	0	0	0	0
1	11341	0	65	1	40999	62		2	1	2	4	2	20000	2000	2	1	0	1	20	15	0	0	0	0	0	0	0	2	3	1	2	3	3	3	3	3	3	1	2	1	0	0	1	0	0	0	0	0	0
1	11124	0	60	1	40843	1	2	1	2	2	1	2	25000	17500	1	1	1	1	20	15	0		0	0	0	0	0	2	2	2	2	4	4	1	1	1	2	2	2	1	0	0	1	0	0	0	0	0	0
1	11286	0	68	1	40903	4		1	1	2	4	2	20000	20000	2	1	0	0	0	0	0		0	0	0	0	0	1	3	1	1	4	4	1	1	1	2	2	2	1	0	0	1	0	0	0	0	0	0
1	11842	0	60	1	41054	63		1	1	2	3	2	30000	1500	2	1	1	0	0	0	0	0	0	0	0	0	0	1	3	2	1	3	3	3	3	3	1	2	3	1	0	0	1	0	0	0	0	0	0
1	11288	1	62	1	40903	4		2	2	2	2	2	7200	7200	1	1	1	1	15	20	1	20	2	1	12	12	0	2	3	1	1	4	1	1	3	3	3	3	2	1	0	0	1	0	0	0	0	0	0
1	11024	1	64	1	40623	6		1	1	2	3	1	10000	3000	2	1	1	0	0	0	0		0	0	0	0	0	2	3	1	2	4	4	1	2	2	3	2	2	0	0	0	0	0	0	1	0	0	0
1	11011	1	60	1	40623	2		2	1	2	3	2	30000	1500	1	1	1	1	20	5	1	20	1	5	2	2	0	2	3	2	3	3	3	3	1	1	2	3	3	1	0	0	0	0	0	1	0	0	0
1	11070	1	63	1	40842	2		1	4	2	2	1	3000	1000	3	1	1	0	0	0	0		0	0	0	0	0	2	3	2	3	3	3	1	2	2	3	3	3	1	0	0	0	0	0	0	0	0	0
1	11182	0	74	2	40844	3	4	1	1	2	3	2	40000	20000	1	0	0	0	0	0	0		0	0	0	0	0	1	2	2	2	3	3	3	3	3	2	2	2	0	0	0	0	0	0	0	0	1	0
1	11261	0	71	2	40840	1		1	1	2	3	3	15000	7500	3	1	1	0	0	0	0		0	0	0	0	0	2	3	2	3	4	4	2	2	2	1	2	3	1	0	0	0	1	0	1	0	0	0
1	11131	0	60	1	40843	1	4	1	1	2	3	2	40000	20000	1	1	1	0	0	0	0		0	0	0	0	0	2	2	2	2	4	4	1	1	1	2	2	1	1	0	0	0	0	0	1	1	0	0
1	11251	0	73	2	40840	4	4	1	4	2	5	1	13000	13000	1	0	0	0	0	0	0		0	0	0	0	0	2	1	1	3	3	3	1	3	3	2	3	2	1	0	0	0	1	0	0	0	0	1
1	11172	0	62	1	40844	7	4	2	3	2	4	2	25000	25000	2	1	1	0	0	0	0		0	0	0	0	0	2	3	1	1	3	3	1	3	3	2	2	2	1	0	0	0	1	0	0	0	0	0
1	11510	0	60	1	41023	1		2	1	2	2	2	20000	12000	3	1	1	0	0	0	0		0	0	0	0	0	2	3	3	2	4	4	4	3	2	2	2	1	1	0	0	0	0	0	0	0	0	0
1	11150	0	60	1	40844	1	4	1	1	2	3	3	20000	10000	3	1	1	0	0	0	0		0	0	0	0	0	2	3	1	2	3	1	1	1	2	2	3	2	1	0	0	0	0	0	0	0	0	0
1	11138	0	67	1	40844	7	4	1	1	2	4	2	30000	2000	2	1	1	0	0	0	0		0	0	0	0	0	2	3	1	3	3	3	1	1	2	1	2	2	1	0	0	0	0	0	0	0	0	0
1	11773	0	68	1	41044	1		1	1	2	4	3	20000	10000	2	1	1	0	0	0	0	0	0	0	0	0	0	2	3	1	3	4	4	3	3	3	1	2	3	1	0	0	0	0	0	0	0	0	0
1	11875	0	76	2	41059	1		1	1	2	4	3	20000	10000	2	1	1	0	0	0	0	0	0	0	0	0	0	2	3	1	3	4	4	3	3	3	1	2	3	1	0	0	0	0	0	0	0	0	0
1	11322	0	60	1	40908	1		2	1	2	4	1	25000	25000	2	1	1	0	0	0	0		0	0	0	0	0	2	4	1	4	4	4	3	2	1	3	3	3	1	0	0	0	0	0	0	0	0	0
1	11198	0	60	1	40844	6	4	1	1	2	4	2	12000	6000	2	1	0	0	0	0	0		0	0	0	0	0	2	1	1	1	4	4	1	3	3	3	2	1	1	0	0	0	0	1	0	0	0	0
1	11153	0	64	1	40844	7	4	1	1	2	3	1	20000	10000	2	1	0	0	0	0	0		0	0	0	0	0	2	3	1	1	3	3	3	1	1	2	1	1	1	0		0	0	0	1	0	0	0
1	11071	0	60	1	40842	2		1	1	2	3	1	10000	3000	2	1	1	0	0	0	0		0	0	0	0	0	2	3	1	2	4	4	1	2	2	3	2	2	0	0	0	0	0	0	1	0	0	0
1	11830	0	62	1	41054	63		1	1	2	2	3	20000	2000	3	1	1	0	0	0	0	0	0	0	0	0	0	2	3	3	2	4	4	3	3	3	2	1	3	1	0	0	0	0	0	0	0	0	0
1	11700	0	64	1	41033	2		2	1	2	5	2	30000	3000	3	0	0	0	0	0	0	0	0	0	0	0	0	2	1	1	1	1	1	1	1	1	2	2	3	0	0	0	0	0	0	0	0	0	0
1	11746	0	65	1	41033	2		2	1	2	5	2	70000	5000	3	0	0	0	0	0	0	0	0	0	0	0	0	2	1	1	1	1	1	1	1	1	2	2	3	0	0	0	0	0	0	0	0	0	0
1	11344	0	63	1	40999	62		1	1	2	2	2	10000	900	2	1	0	0	0	0	0	0	0	0	0	0	0	1	3	1	1	3	3	1	3	3	1	3	2	1	0	0	0	0	0	0	0	0	0
1	11602	0	65	1	41026	1		1	1	2	5	2	36000	2000	2	0	0	0	0	0	0		0	0	0	0	0	2	2	2	2	2	2	1	2	2	1	2	3	1	0	0	1	0	0	0	0	0	0
1	11604	0	76	2	41026	1		2	1	2	4	2	50000	3800	2	0	0	0	0	0	0		0	0	0	0	0	2	2	2	2	2	2	1	2	2	1	2	3	1	0	0	1	0	0	0	0	0	0
1	11829	0	62	1	41054	63		1	1	2	4	2	30000	1500	2	1	0	0	0	0	0	0	0	0	0	0	0	2	3	1	1	3	3	3	3	3	1	1	1	1	0	0	1	0	0	0	0	0	0
1	11027	0	71	2	40623	2		2	1	2	3	1	2000	1200	2	1	0	0	0	0	0		0	0	0	0	0	2	3	1	1	3	3	1	4	4	2	2	2	1	0	0	1	0	1	0	0	0	0
1	11244	0	62	1	40840	4	4	2	1	2	3	2	30000	30000	2	1	0	1	20	6	0		0	0	0	0	0	2	3	2	3	3	3	1	3	3	1	2	3	1	0	0	1	1	0	0	0	0	0
1	11675	0	61	1	41038	61		2	1	2	5	2	40000	4000	2	1	0	1	20	15	0	0	0	0	0	0	0	2	3	1	1	3	3	3	3	3	2	2	2	1	0		1	1	0	0	0	0	0
1	11175	0	62	1	40844	4		2	1	2	5	1	40000	20000	2	1	1	0	0	0	0		0	0	0	0	0	2	4	1	4	4	4	4	4	4	2	1	1	1	0	0	1	1	0	0	0	0	0
1	11792	0	73	2	41046	1		1	1	2	1	2	20000	2000	2	1	0	0	0	0	0		0	0	0	0	0	2	2	2	2	2	2	2	2	1	3	2	3	1	0	0	1	1	0	0	0	0	0
1	11629	0	61	1	41031	1		1	1	2	5	2	15000	1000	2	0	0	0	0	0	0		0	0	0	0	0	2	2	2	3	1	2	2	3	3	3	1	2	1	0	0	1	1	0	0	0	0	0
1	11500	0	62	1	41031	1		1	1	2	5	2	15000	1000	2	0	0	0	0	0	0	0	0	0	0	0	0	2	2	2	1	3	2	1	3	3	1	3	3	1	0	0	1	1	0	0	0	0	0
1	11250	1	63	1	40840	4	4	1	1	2	2	1	10000	10000	1	1	0	0	0	0	0		0	0	0	0	0	2	3	1	3	3	3	3	3	3	1	1	1	1	0	0	0	0	0	0	0	0	0
1	11195	1	74	2	40844	6	4	1	1	2	3	2	6000	3000	2	1	1	0	0	0	0		0	0	0	0	0	2	1	1	1	4	3	3	3	3	2	1	2	0	0	0	0	0	0	0	0	0	0
1	11068	1	66	1	40842	4		2	1	2	2	1	20000	10000	1	1	1	1	20	20	1	25	2	1	20	10	0	2	4	1	1	4	4	1	4	4	1	2	4	1	0	0	0	0	0	0	1	0	0
1	11006	1	67	1	40623	2		1	1	2	5	1	20000	3000	2	1	1	0	0	0	0		0	0	0	0	0	2	3	1	2	4	4	1	4	3	1	3	3	1	0	0	1	0	0	1	0	0	0
1	11180	0	72	2	40844	1	4	1	1	2	2	3	10000	5000	3	0	0	0	0	0	0		0	0	0	0	0	1	2	2	1	4	4	1	1	2	1	2	1	0	0	0	0	0	0	0	0	1	0
1	11215	0	66	1	40844	7	4	2	1	2	3	2	20000	20000	2	1	1	1	16	5	0		0	0	0	0	0	1	3	1	1	3	3	1	1	1	2	2	2	1	0	0	0	1	1	1	0	0	0
1	11219	0	70	2	40844	6	4	1	1	2	2	3	2400	1200	2	1	1	0	0	0	0		0	0	0	0	0	2	1	1	1	4	1	1	3	1	2	3	2	1	0	0	0	0	0	0	1	0	0
1	11098	0	67	1	40843	6	4	1	1	2	2	3	12000	2000	2	1	1	0	0	0	0		0	0	0	0	0	2	3	1	2	3	3	1	3	3	2	2	2	1	0	0	0	0	0	1	0	0	0
1	11111	0	73	2	40843	6	4	1	1	2	2	3	1200	600	3	1	1	0	0	0	0		0	0	0	0	0	2	1	1	1	3	1	1	2	2	3	3	3	0	0	0	0	1	0	0	0	0	0
1	11241	0	87	3	40840	1	4	2	1	2	5	1	60000	6000	1	0	0	1	16	5	0		0	0	0	0	0	1	2	2	2	4	4	1	1	1	1	2	2	0	0	0	0	1	0	0	0	0	0
1	11844	0	60	1	41057	63		1	1	2	3	3	20000	2000	3	1	1	0	0	0	0	0	0	0	0	0	0	2	3	2	3	4	4	4	3	3	2	1	3	1	0	0	0	0	0	0	0	0	0
1	11764	0	63	1	41043	63		1	4	2	2	2	5000	1250	2	1	0	0	0	0	0	0	0	0	0	0	0	1	4	1	2	4	4	1	4	4	1	2	1	1	0	0	0	0	0	0	0	0	0
1	11828	0	62	1	41054	63		2	1	2	4	2	30000	1500	2	1	1	0	0	0	0	0	0	0	0	0	0	2	3	2	1	3	3	3	3	3	1	2	3	1	0	0	0	0	0	0	0	0	0
1	11325	0	60	1	40996	62		2	1	2	3	4	20000	2000	3	1	0	1	21	0	0	0	0	0	0	0	0	2	1	1	1	3	3	3	3	3	1	3	3	1	0	0	0	0	0	0	1	0	0
1	11183	0	70	2	40844	6	4	1	1	2	3	3	3600	3600	3	1	1	0	0	0	0		0	0	0	0	0	2	1	1	3	1	3	1	3	1	3	2	1	0	0	0	1	0	0	0	0	0	0
1	11209	0	65	1	40844	7	4	2	1	2	3	1	25000	12000	1	1	1	0	0	0	0		0	0	0	0	0	2	3	2	3	3	3	1	3	3	2	2	3	0	0	0	1	0	1	0	0	0	0
1	11339	0	79	2	40999	62		2	1	2	1	2	24000	2000	2	0	0	0	0	0	0	0	0	0	0	0	0	2	3	1	3	3	3	2	3	3	2	2	2	1	1		1	1	0	0	0	0	0
1	11672	0	62	1	41038	1		1	1	2	5	2	45000	3000	2	1	0	0	0	0	0		0	0	0	0	0	2	3	2	3	3	3	2	3	3	1	2	3	1	0	0	1	1	0	0	0	0	0
1	11867	0	68	1	41059	1		1	1	2	3	2	25000	1200	2	1	0	0	0	0	0		0	0	0	0	0	2	2	2	2	2	2	2	2	2	3	3	3	0	0	0	1	1	0	0	0	0	0
1	11645	0	65	1	41011	61		2	1	2	5	1	85000	4000	2	1	1	0	0	0	0	0	0	0	0	0	0	2	3	1	2	4	4	4	4	4	2	2	2	1	0		1	1	1	0	0	0	0
1	11363	0	70	2	41011	61		2	1	2	5	1	10000	1000	2	1	1	0	0	0	0	0	0	0	0	0	0	2	3	1	2	4	4	4	4	4	2	2	2	1	0		1	1	1	0	0	0	0
1	11053	0	69	1	40672	7		1	1	2	5	1	20000	3000	2	1	1	0	0	0	0		0	0	0	0	0	2	3	1	2	4	4	1	4	3	1	3	3	1	0	0	1	0	0	1	0	0	0
1	11294	0	60	1	40903	2		1	1	2	3	1	30000	16000	1	1	1	0	0	0	0		0	0	0	0	0	1	2	1	3	2	1	3	3	2	2	2	1	1	0	0	1	0	1	0	0	0	0
1	11295	0	70	2	40903	2		1	1	2	2	1	12000	12000	1	1	1	0	0	0	0		0	0	0	0	0	1	4	1	1	4	3	2	4	4	1	2	1	1	0	0	1	1	0	1	0	0	0
1	11326	0	75	2	40997	61		2	1	2	1	1	0	0	1	1	0	0	0	0	0	0	0	0	0	0	0	1	3	1	2	3	3	3	3	3	2	2	2	1	0	0	1	1	0	0	0	0	0
1	11304	1	79	2	40903	1		2	1	2	5	1	80000	40000	2	0	0	1	15	10	0		0	0	0	0	0	2	3	3	2	4	4	2	2	1	1	2	3	0	0	0	1	0	0	0	0	0	0
1	11169	0	77	2	40844	7	4	1	1	2	2	2	50000	25000	2	0	0	0	0	0	0		0	0	0	0	0	2	2	1	3	3	3	3	3	3	1	1	2	1	0	0	0	0	0	0	0	0	0
1	11107	0	83	3	40842	7	4	2	4	2	2	2	20000	1500	3	1	1	0	0	0	0		0	0	0	0	0	2	3	1	1	3	3	1	1	1	3	3	2	1	0	0	0	0	0	0	0	0	0
1	11058	0	71	2	40842	7	4	1	1	2	3	2	30000	1500	1	1	1	1	20	5	1	20	1	5	2	2	0	2	3	2	3	3	3	3	1	1	2	3	3	1	0	0	0	0	0	1	0	0	0
1	11174	0	76	2	40844	2	4	1	1	2	1	2	30000	3000	2	1	1	0	0	0	0		0	0	0	0	0	2	3	1	2	1	1	1	1	1	2	3	1	1	0	0	1	0	1	1	0	0	0
1	11074	0	72	2	40844	7		2	1	2	3	1	2000	1200	2	1	0	0	0	0	0		0	0	0	0	0	2	3	1	1	3	3	1	4	4	2	2	2	1	0	0	1	0	1	0	0	0	0
1	11247	0	70	2	40840	1		1	1	2	5	2	30000	30000	1	1	0	0	0	0	0		0	0	0	0	0	2	4	1	4	4	4	2	2	3	1	2	2	1	0	0	1	1	0	0	0	0	0
1	11293	0	68	1	40903	1		2	1	2	5	1	55000	27500	1	0	0	1	50	2	0		0	0	0	0	0	1	4	1	3	4	4	2	3	2	2	1	2	1	0	0	1	1	0	0	0	0	0
1	11097	0	82	3	40843	7	4	1	4	2	1	2	4000	350	2	0	0	0	0	0	0		0	0	0	0	0	2	2	2	3	4	4	3	3	3	3	1	2	1	0	0	1	0	0	1	0	0	0
1	11057	0	60	1	40842	7	4	1	1	2	4	1	20000	2500	1	1	1	0	0	0	0		0	0	0	0	0	2	3	2	1	3	3	3	3	3	3	1	1	1	0	0	1	0	0	0	0	0	0
1	11843	0	60	1	41054	63		1	1	2	3	2	20000	2000	2	1	1	0	0	0	0	0	0	0	0	0	0	2	3	2	1	3	2	2	2	2	1	2	3	1	0	0	1	0	0	0	0	0	0
1	11164	0	74	2	40844	1	4	1	1	2	2	2	10000	10000	1	0	0	0	0	0	0		0	0	0	0	0	2	3	2	4	4	1	2	2	2	2	1	2	1	0	0	1	0	0	0	0	0	0
1	11349	0	66	1	41005	62		1	1	2	4	2	10000	880	2	1	0	0	0	0	0	0	0	0	0	0	0	2	3	1	1	3	3	3	3	3	2	1	2	0	0	0	0	1	0	0	1	0	0
1	11762	0	66	1	41043	63		1	1	2	4	2	15000	1000	2	1	1	0	0	0	0	0	0	0	0	0	0	2	3	2	1	3	3	1	3	3	1	3	3	0	0	0	0	0	0	0	0	1	0
1	11290	0	70	2	40903	4		1	1	2	2	1	20000	10000	3	0	0	0	0	0	0		0	0	0	0	0	1	3	1	3	4	4	1	1	1	2	2	3	1	0	0	0	1	0	0	0	0	0
1	11761	0	69	1	41043	63		2	1	2	4	2	20000	2000	2	1	0	0	0	0	0	0	0	0	0	0	0	2	3	1	1	3	2	3	3	3	2	2	3	1	0	0	0	1	0	0	0	0	0
1	11854	0	60	1	41057	1		1	4	2	4	2	30000	1500	2	1	0	0	0	0	0		0	0	0	0	0	2	3	1	1	3	3	3	3	3	2	2	3	1	0	0	1	1	0	0	0	0	0
1	11345	0	60	1	40999	62		1	1	2	4	3	10000	1000	3	1	1	0	0	0	0	0	0	0	0	0	0	2	3	1	1	3	3	1	3	3	2	3	3	1	0	0	1	1	0	0	0	0	0
1	11565	0	60	1	41025	1		2	1	2	2	3	24000	2000	1	1	1	0	0	0	0		0	0	0	0	0	2	2	2	2	4	4	3	2	2	2	2	2	1	0	0	1	1	1	1	0	0	0
1	11348	0	62	1	40999	62		2	1	2	3	1	22000	2000	2	0	0	0	0	0	0	0	0	0	0	0	0	2	1	1	3	3	2	2	3	3	1	3	2	1	0	0	1	1	0	0	0	1	1
1	11173	1	63	1	40844	2	4	1	1	2	3	2	6000	600	3	1	1	0	0	0	0		0	0	0	0	0	1	3	1	1	3	1	1	3	3	1	2	3	1	0	0	1	1	1	1	1	0	0
1	11018	0	60	1	40623	5		2	1	1	4	1	500000	10000	1	1	1	0	0	0	1	28	1	10	1	10	0	2	3	3	3	3	3	3	3	3	2	2	1	1	0	0	0	0	0	0	0	0	0
1	11310	0	63	1	40903	1		1	1	1	5	1	30000	30000	1	0	0	0	0	0	0		0	0	0	0	0	1	3	1	1	3	3	3	1	3	2	2	1	1	0	0	0	0	0	0	0	0	0
1	11263	0	70	2	40840	1		2	1	1	5	1	40000	20000	1	1	1	0	0	0	0		0	0	0	0	0	2	2	1	3	4	1	1	1	1	1	3	1	1	0	0	0	0	0	0	0	0	0
1	11258	0	66	1	40840	3		2	1	1	3	3	50000	50000	1	1	1	0	0	0	0		0	0	0	0	0	2	3	3	3	3	3	3	3	3	2	2	1	1	0	0	0	0	0	0	0	0	0
1	11587	0	60	1	41025	61		2	1	1	5	1	50000	5000	2	0	0	0	0	0	0		0	0	0	0	0	2	3	3	3	3	3	3	3	3	1	1	1	1	0	0	0	0	0	0	0	0	0
1	11519	0	79	2	41023	61		2	1	1	5	1	50000	5000	2	0	0	0	0	0	0		0	0	0	0	0	2	3	3	3	3	3	3	3	3	1	1	1	1	0	0	0	0	0	0	0	0	0
1	11613	0	60	1	41031			2	1	1	5	2	40000	4000	2	0	0	0	0	0	0		0	0	0	0	0	2	3	3	3	3	3	3	3	3	1	1	1	1	1	1	0	0	0	0	0	0	0
1	11162	0	62	1	40844	1	4	1	1	1	5	2	30000	30000	2	1	1	0	0	0	0		0	0	0	0	0	2	3	2	3	4	4	2	1	1	2	2	1	0	0	0	0	0	0	0	0	0	0
1	11040	0	78	2	40624	6		2	1	1	4	3	36000	12000	2	1	0	1	16	6	1	16	1	5	1	1	0	2	4	1	2	4	4	1	2	1	2	3	1	1	0	0	0	0	0	0	0	0	0
1	11096	0	67	1	40843	4	4	2	1	1	5	1	25000	2100	1	1	1	0	0	0	0		0	0	0	0	0	2	4	1	3	4	4	1	4	4	2	2	2	1	0	0	0	0	0	0	0	0	0
1	11320	0	70	2	40903	2		1	1	1	5	1	100000	50000	1	1	0	0	0	0	0		0	0	0	0	0	2	3	2	3	3	3	1	3	3	2	2	2	1	0	0	0	0	0	0	0	0	0
1	11035	0	74	2	40623	2		2	1	1	4	1	30000	2500	1	1	1	0	0	0	0		0	0	0	0	0	2	4	2	2	4	4	2	4	4	1	2	2	1	0	0	0	0	0	0	0	0	0
1	11572	0	60	1	41025	1		2	1	1	4	2	30000	3000	2	1	0	0	0	0	0		0	0	0	0	0	2	3	1	1	3	3	3	3	3	2	1	2	1	0	0	0	0	0	0	0	0	0
1	11483	0	60	1	41019		61	1	2	1	4	2	30000	1300	2	1	0	0	0	0	0		0	0	0	0	0	2	4	4	4	4	4	4	4	4	2	2	2	1	0	0	0	0	0	0	0	0	0
1	11693	0	61	1	41032	61		2	1	1	5	2	40000	4000	2	0	0	0	0	0	0		0	0	0	0	0	2	3	3	3	3	3	3	3	3	3	2	2	1	0	0	0	0	0	0	0	0	0
1	11778	0	64	1	41045	61		1	1	1	3	2	20000	2000	2	1	1	0	0	0	0		0	0	0	0	0	2	3	3	3	3	3	3	3	3	2	2	2	1	0	0	0	0	0	0	0	0	0
1	11831	0	64	1	41054	61		1	4	1	1	2	20000	2000	2	1	0	0	0	0	0		0	0	0	0	0	2	3	3	3	3	3	3	3	3	2	2	2	1	0	0	0	0	0	0	0	0	0
1	11187	0	66	1	40844	10		2	1	1	4	2	60000	30000	2	0	1	0	0	0	0		0	0	0	0	0	2	3	3	3	3	3	1	3	3	2	2	2	1	0	0	0	0	0	0	0	0	0
1	11508	0	73	2	41023	1		2	1	1	4	2	40000	4000	2	1	0	0	0	0	0		0	0	0	0	0	2	3	2	2	4	4	3	2	1	2	1	2	1	0	0	0	0	0	0	0	0	0
1	11030	0	73	2	40623	6		2	1	1	5	2	70000	35000	2	1	1	0	0	0	0		0	0	0	0	0	2	4	1	3	4	4	1	3	4	2	1	2	1	0	0	0	0	0	0	0	0	0
1	11898	0	66	1	41050	61		2	1	1	4	3	40000	4000	2	1	1	0	0	0	0		0	0	0	0	0	2	3	3	3	3	3	3	3	3	2	2	2	0	0	0	0	0	0	0	0	0	0
1	11009	0	60	1	40623	2		2	1	1	3	1	5000	1000	3	1	1	1	15	15	0		0	0	0	0	0	2	4	3	3	3	3	3	3	3	2	2	2	1	0	0	0	0	0	0	0	0	0
1	11056	0	75	2	40672	7	4	2	1	1	3	1	5000	1200	3	1	1	1	17	0	0		0	0	0	0	0	2	4	3	3	3	3	3	3	3	2	2	2	1	0	0	0	0	0	0	0	0	0
1	11013	0	60	1	40623	2		2	1	1	1	1	30000	15000	1	1	1	0	0	0	0		0	0	0	0	0	2	3	2	3	3	3	1	1	1	2	3	3	1	0	0	0	0	0	0	0	0	0
1	11060	0	80	3	40842	5	4	2	1	1	1	1	30000	15000	1	1	1	0	0	0	0		0	0	0	0	0	2	3	2	3	3	3	1	1	1	2	3	3	1	0	0	0	0	0	0	0	0	0
1	11256	0	84	3	40840	3		2	1	1	5	1	15000	15000	1	1	1	0	0	0	0		0	0	0	0	0	2	3	1	3	4	4	1	4	4	1	3	3	1	0	0	0	0	0	0	0	0	0
1	11893	0	63	1	41050	61		1	1	1	3	2	35000	2000	2	1	1	0	0	0	0		0	0	0	0	0	2	3	3	3	3	3	3	3	3	1	2	3	1	0	0	0	0	0	0	0	0	0
1	11895	0	70	2	41050	61		2	1	1	3	2	35000	2000	2	1	1	0	0	0	0		0	0	0	0	0	2	3	3	3	3	3	3	3	3	1	2	3	1	0	0	0	0	0	0	0	0	0
1	11015	0	74	2	40623	5		2	1	1	3	1	30000	1200	1	1	1	1	20	10	1	18	2	6	10	50	1	2	4	2	2	4	4	1	3	3	2	3	4	1	0	0	0	0	0	0	0	0	0
1	11163	0	71	2	40844	1		1	1	1	4	2	30000	1500	1	1	1	1	18	0	0		0	0	0	0	0	2	3	2	2	4	4	2	2	2	2	2	2	1	0	0	0	0	0	0	0	0	0
1	11005	0	70	2	40623	2		2	1	1	5	1	30000	2000	1	1	1	0	0	0	0		0	0	0	0	0	2	3	1	2	4	4	1	4	2	2	3	2	1	0	0	0	0	0	0	0	0	0
1	11065	0	63	1	40842	2		2	1	1	4	1	500000	10000	1	1	1	0	0	0	1	28	1	10	1	10	0	2	3	3	3	3	3	3	3	3	2	2	1	1	0	0	0	0	0	0	0	0	0
1	11077	0	64	1	40844	1		2	1	1	5	2	70000	35000	2	1	1	0	0	0	0		0	0	0	0	0	2	4	1	3	4	4	1	3	4	2	1	2	1	0	0	0	0	0	0	0	0	0
1	11673	0	60	1	41038	1		2	1	1	5	2	40000	10000	2	0	0	0	0	0	0		0	0	0	0	0	2	2	2	3	3	4	4	4	4	2	2	3	0	0	0	0	0	0	0	0	0	0
1	11870	0	62	1	41059	1		1	1	1	4	2	20020	1500	2	1	0	0	0	0	0		0	0	0	0	0	2	2	2	2	2	2	2	2	2	3	3	3	0	0	0	0	0	0	0	0	0	0
1	11777	0	64	1	41045	61		2	1	1	4	2	20000	2000	2	1	1	0	0	0	0		0	0	0	0	0	2	3	3	3	3	3	3	3	3	2	2	3	0	0	0	0	0	0	0	0	0	0
1	11691	0	60	1	41032	61		2	1	1	5	2	40000	4000	2	1	0	0	0	0	0		0	0	0	0	0	2	3	3	3	3	3	3	3	3	2	2	2	1	0	0	0	0	0	0	0	0	0
1	11488	0	60	1	41022	61		2	1	1	4	1	20000	2000	2	0	0	0	0	0	0		0	0	0	0	0	2	3	3	3	3	3	3	3	3	2	2	2	0	0	0	0	0	0	0	0	0	0
1	11329	0	60	1	40997	61		1	1	1	4	2	10000	1500	2	0	0	0	0	0	0	0	0	0	0	0	0	2	3	2	2	3	3	3	3	3	1	1	1	1	0	0	0	0	0	0	0	0	0
1	11799	0	62	1	41051	62		1	1	1	5	1	40000	2000	3	1	1	1	17	0	0	0	0	0	0	0	0	1	3	3	3	3	3	3	3	3	2	2	1	1	0	0	0	0	0	0	0	0	0
1	11459	0	75	2	41019	61		2	1	1	5	1	20000	2000	2	1	0	0	0	0	0	0	0	0	0	0	0	2	3	2	1	3	3	3	3	3	2	2	2	1	0	0	0	0	0	0	0	0	0
1	11457	0	61	1	41019	61		2	1	1	4	2	38000	3800	2	1	0	0	0	0	0	0	0	0	0	0	0	2	3	1	1	3	3	3	3	3	2	1	2	1	0	0	0	0	0	0	0	0	0
1	11335	0	67	1	40999	62		1	1	1	4	2	21600	1800	2	1	0	0	0	0	0	0	0	0	0	0	0	1	2	1	2	2	2	1	2	2	2	2	2	1	1		0	0	0	0	0	0	0
1	11350	0	70	2	41005	62		1	4	1	5	2	24000	2000	2	1	1	1	17	0	0	0	0	0	0	0	0	2	3	1	3	3	3	3	3	3	2	2	2	1	1		0	0	0	0	0	0	0
1	11467	0	74	2	41019	66		2	1	1	4	1	38000	3800	1	0	0	0	0	0	0	0	0	0	0	0	0	2	3	3	3	3	3	3	3	3	2	2	3	1	0	0	0	0	0	0	0	0	0
1	11606	0	60	1	41027	2		2	1	1	3	2	30000	1500	1	0	0	0	0	0	0	0	0	0	0	0	0	2	3	2	1	1	1	1	1	1	2	2	3	0	0	0	0	0	0	0	0	0	0
1	11662	0	65	1	41023	2		1	1	1	2	2	35000	3000	1	0	0	0	0	0	0	0	0	0	0	0	0	2	1	1	1	1	1	1	1	1	2	2	3	0	0	0	0	0	0	0	0	0	0
1	11765	0	67	1	41043	2		2	1	1	3	2	30000	1500	1	1	0	0	0	0	0	0	0	0	0	0	0	2	3	2	1	1	1	1	1	1	2	2	3	0	0	0	0	0	0	0	0	0	0
1	11654	0	60	1	41012	66		1	4	1	4	1	36000	3000	2	0	0	0	0	0	0	0	0	0	0	0	0	2	4	4	4	4	4	4	4	4	1	3	3	1	0	0	0	0	0	0	0	0	0
1	11540	0	62	1	41024	66		1	2	1	2	1	20000	2000	2	0	0	0	0	0	0	0	0	0	0	0	0	2	3	3	3	3	3	3	3	3	1	2	3	1	0	0	0	0	0	0	0	0	0
1	11370	0	64	1	41012	66		1	4	1	4	1	30000	2300	2	0	0	0	0	0	0	0	0	0	0	0	0	2	4	4	4	4	4	4	4	4	1	3	3	1	0	0	0	0	0	0	0	0	0
1	11815	0	68	1	41052	66		1	1	1	1	1	20000	2000	2	1	0	0	0	0	0	0	0	0	0	0	0	2	2	2	3	3	3	3	2	2	2	2	3	1	0	0	0	0	0	0	0	0	0
1	11474	0	69	1	41019	66		1	1	1	3	1	40000	4000	2	0	0	0	0	0	0	0	0	0	0	0	0	2	3	3	3	2	2	3	3	3	2	2	3	1	0	0	0	0	0	0	0	0	0
1	11468	0	60	1	41019	66		2	1	1	5	2	20000	2000	2	1	0	0	0	0	0	0	0	0	0	0	0	2	3	3	3	3	3	3	3	3	3	3	3	1	0	0	0	0	0	0	0	0	0
1	11369	0	60	1	41012	66		2	1	1	2	2	36000	3600	2	1	0	0	0	0	0	0	0	0	0	0	0	2	3	3	3	3	3	3	3	3	2	2	3	1	0	0	0	0	0	0	0	0	0
1	11653	0	60	1	41012	66		2	1	1	2	2	20000	2000	2	1	0	0	0	0	0	0	0	0	0	0	0	2	3	3	3	3	3	3	3	3	2	2	3	1	0	0	0	0	0	0	0	0	0
1	11498	0	60	1	41019	66		1	1	1	2	2	60000	3600	2	0	0	0	0	0	0	0	0	0	0	0	0	2	3	3	3	2	2	2	1	1	2	2	3	1	0	0	0	0	0	0	0	0	0
1	11373	0	60	1	41012	66		2	1	1	5	2	30000	2400	2	0	0	0	0	0	0	0	0	0	0	0	0	2	3	3	3	3	3	3	3	3	2	2	3	1	0	0	0	0	0	0	0	0	0
1	11697	0	60	1	41033	2		2	1	1	3	2	40000	3000	2	1	0	0	0	0	0	0	0	0	0	0	0	2	1	1	1	1	1	1	1	1	2	2	3	0	0	0	0	0	0	0	0	0	0
1	11520	0	60	1	41023	66		1	1	1	4	2	30000	3000	2	0	0	0	0	0	0	0	0	0	0	0	0	2	3	3	3	2	2	2	1	1	2	2	3	1	0	0	0	0	0	0	0	0	0
1	11454	0	61	1	41019	2		1	1	1	2	2	20000	2000	2	1	0	0	0	0	0	0	0	0	0	0	0	2	1	1	1	1	1	1	1	1	2	2	3	0	0	0	0	0	0	0	0	0	0
1	11475	0	62	1	41019	66		1	2	1	5	2	40000	4000	2	0	0	0	0	0	0	0	0	0	0	0	0	2	3	3	3	2	2	2	3	3	2	2	3	1	0	0	0	0	0	0	0	0	0
1	11479	0	62	1	41022	66		2	1	1	5	2	30000	3000	2	0	0	0	0	0	0	0	0	0	0	0	0	2	1	1	2	2	3	3	3	3	2	2	3	1	0	0	0	0	0	0	0	0	0
1	11359	0	64	1	41010	61		1	1	1	4	2	30000	2300	2	1	0	0	0	0	0	0	0	0	0	0	0	2	3	2	2	3	3	3	3	3	2	1	3	1	1	0	0	0	0	0	0	0	0
1	11375	0	64	1	41012	2		1	1	1	3	2	30000	3000	2	0	0	0	0	0	0	0	0	0	0	0	0	2	1	1	1	1	1	1	1	1	2	2	3	0	0	0	0	0	0	0	0	0	0
1	11477	0	64	1	41019	66		2	1	1	5	2	30000	3000	2	0	0	0	0	0	0	0	0	0	0	0	0	2	3	3	3	2	2	3	3	3	2	2	3	1	0	0	0	0	0	0	0	0	0
1	11641	0	65	1	41009	61		1	1	1	4	2	30000	2800	2	1	0	0	0	0	0	0	0	0	0	0	0	2	3	2	2	3	3	3	3	3	2	1	3	1	1	0	0	0	0	0	0	0	0
1	11658	0	67	1	41012	66		2	1	1	5	2	20000	2000	2	0	0	0	0	0	0	0	0	0	0	0	0	2	3	3	3	3	3	3	3	3	2	2	3	1	0	0	0	0	0	0	0	0	0
1	11721	0	67	1	41012	2		1	1	1	3	2	30000	3000	2	0	0	0	0	0	0	0	0	0	0	0	0	2	1	1	1	1	1	1	1	1	2	2	3	0	0	0	0	0	0	0	0	0	0
1	11530	0	68	1	41024	66		2	1	1	3	2	25000	2200	2	1	0	0	0	0	0	0	0	0	0	0	0	2	3	3	3	3	2	2	2	2	3	2	3	1	0	0	0	0	0	0	0	0	0
1	11744	0	73	2	41033	2		2	1	1	3	2	40000	3000	2	1	0	0	0	0	0	0	0	0	0	0	0	2	1	1	1	1	1	1	1	1	2	2	3	0	0	0	0	0	0	0	0	0	0
1	11554	0	61	1	41022	2		1	1	1	3	1	40000	4000	3	0	0	0	0	0	0	0	0	0	0	0	0	2	1	1	1	1	1	1	1	1	2	2	3	0	0	0	0	0	0	0	0	0	0
1	11821	0	60	1	41053	2		1	1	1	4	2	30000	1000	3	1	0	0	0	0	0	0	0	0	0	0	0	2	1	1	1	1	1	1	1	1	2	2	3	0	0	0	0	0	0	0	0	0	0
1	11885	0	65	1	41060	2		2	1	1	5	2	24000	2000	3	1	0	0	0	0	0	0	0	0	0	0	0	2	1	1	1	1	1	1	1	1	2	2	3	0	0	0	0	0	0	0	0	0	0
1	11555	0	67	1	41022	2		2	1	1	5	2	0	0	3	0	0	0	0	0	0	0	0	0	0	0	0	2	1	1	1	1	1	1	1	1	2	2	3	0	0	0	0	0	0	0	0	0	0
1	11822	0	72	2	41053	2		1	1	1	4	2	30000	1500	3	1	0	0	0	0	0	0	0	0	0	0	0	3	1	1	1	1	1	1	1	1	2	2	3	0	0	0	0	0	0	0	0	0	0
1	11795	0	62	1	41046	2		2	1	1	3	4	30000	1000	3	1	0	0	0	0	0	0	0	0	0	0	0	2	1	1	1	1	1	1	1	1	2	2	3	0	0	0	0	0	0	0	0	0	0
1	11614	0	78	2	41058	2		2	1	1	3	4	3210	1000	3	0	0	0	0	0	0	0	0	0	0	0	0	2	1	1	1	1	1	1	1	1	2	2	3	0	0	0	0	0	0	0	0	0	0
1	11760	0	66	1	41043	63		2	1	1	3	2	20000	2000	2	1	1	0	0	0	0	0	0	0	0	0	0	2	3	1	1	3	3	3	3	3	2	2	2	1	0	0	0	0	0	0	0	0	0
1	11802	0	71	2	41051	62		1	1	1	3	2	30000	1500	2	1	0	0	0	0	0	0	0	0	0	0	0	2	2	2	2	2	2	2	2	2	2	2	2	0	0	0	0	0	0	0	0	0	0
1	11648	0	60	1	41011	61		1	1	1	5	2	20000	2000	2	0	0	0	0	0	0	0	0	0	0	0	0	1	2	2	2	3	3	3	3	3	2	2	3	1	0	0	0	0	0	0	0	0	0
1	11894	0	62	1	41050	66		1	1	1	3	2	20000	2000	2	1	0	0	0	0	0	0	0	0	0	0	0	2	3	3	3	2	2	3	3	3	2	2	3	0	0	0	0	0	0	0	0	0	0
1	11485	0	64	1	41022	66		2	1	1	3	2	30000	3000	2	0	0	0	0	0	0	0	0	0	0	0	0	2	1	1	2	2	2	3	3	3	2	2	3	1	0	0	0	0	0	0	0	0	0
1	11366	0	78	2	41011	61		1	1	1	5	2	20000	2000	2	0	0	0	0	0	0	0	0	0	0	0	0	1	2	2	2	3	3	3	3	3	2	2	3	1	0	0	0	0	0	0	0	0	0
1	11705	0	65	1	41033	2		1	1	1	4	2	21000	1300	3	0	0	0	0	0	0	0	0	0	0	0	0	2	1	1	1	1	1	1	1	1	2	2	3	0	0	0	0	0	0	0	0	0	0
1	11751	0	70	2	41033	2		1	1	1	4	2	20000	2000	3	0	0	0	0	0	0	0	0	0	0	0	0	2	1	1	1	1	1	1	1	1	2	2	3	0	0	0	0	0	0	0	0	0	0
1	11367	0	60	1	41012	61		1	1	1	5	1	24000	1200	2	0	0	0	0	0	0	0	0	0	0	0	0	3	3	1	1	3	3	3	3	3	2	3	2	1	0	0	0	0	0	0	0	0	0
1	11649	0	80	3	41011	61		1	1	1	5	1	24000	12000	2	0	0	0	0	0	0	0	0	0	0	0	0	3	3	1	1	3	3	3	3	3	2	3	2	1	0	0	0	0	0	0	0	0	0
1	11900	0	72	2	41050	66		2	1	1	4	2	40000	4000	2	1	0	0	0	0	0	0	0	0	0	0	0	2	3	3	3	2	2	3	3	3	2	2	2	0	0	0	0	0	0	0	0	0	0
1	11665	0	69	1	41023	2		2	1	1	4	2	30000	2500	1	1	0	0	0	0	0	0	0	0	0	0	0	2	1	1	1	1	1	1	1	1	2	2	3	0	0	0	0	0	0	0	0	0	0
1	11357	0	60	1	40999	62		2	1	1	5	2	40000	4000	2	0	0	0	20	20	0	0	0	0	0	0	0	1	3	1	1	3	2	1	3	4	1	3	3	1	0	0	0	0	0	0	0	0	0
1	11549	0	68	1	41024	66		2	1	1	4	2	30000	3000	2	0	0	0	0	0	0	0	0	0	0	0	0	2	3	3	3	3	3	3	3	3	2	2	3	1	0	0	0	0	0	0	0	0	0
1	11738	0	67	1	41031	2		1	1	1	3	1	10000	1000	3	0	0	0	0	0	0	0	0	0	0	0	0	2	1	1	1	1	1	1	1	1	2	2	3	0	0	0	0	0	0	0	0	0	0
1	11824	0	61	1	41053	2		1	4	1	5	2	24000	2400	1	1	0	0	0	0	0	0	0	0	0	0	0	2	1	1	1	1	1	1	1	1	2	2	3	0	0	0	0	0	0	0	0	0	0
1	11709	0	64	1	41033	2		2	1	1	5	2	30000	2800	2	1	0	0	0	0	0	0	0	0	0	0	0	2	1	1	1	1	1	1	1	1	2	2	3	0	0	0	0	0	0	0	0	0	0
1	11756	0	75	2	41033	2		2	1	1	5	2	30000	2800	2	1	0	0	0	0	0	0	0	0	0	0	0	2	1	1	1	1	1	1	1	1	2	2	3	0	0	0	0	0	0	0	0	0	0
1	11878	0	88	3	41059	2		2	1	1	5	2	30000	2800	2	1	0	0	0	0	0	0	0	0	0	0	0	2	1	1	1	1	1	1	1	1	2	2	3	0	0	0	0	0	0	0	0	0	0
1	11890	0	60	1	41050	1		2	1	1	5	2	30000	3000	2	1	0	0	0	0	0		0	0	0	0	0	3	4	1	1	3	3	4	4	4	2	1	1	1	0	0	0	1	0	0	0	0	0
1	11298	0	63	1	40903	2		2	1	1	4	2	30000	15000	1	1	0	1	18	20	1	20	1	3	1	10	0	1	3	2	2	4	4	2	2	2	2	1	2	1	0	0	0	1	0	0	0	0	0
1	11032	0	64	1	40623	3		2	1	1	2	1	60000	30000	1	1	0	0	0	0	0		0	0	0	0	0	2	3	2	4	4	3	3	3	3	2	2	3	0	0	0	0	1	0	0	0	0	0
1	11043	0	73	2	40624	3		2	1	1	5	1	30000	30000	1	0	1	0	0	0	0		0	0	0	0	0	2	3	2	4	3	3	3	3	3	2	2	3	0	0	0	0	1	0	0	0	0	0
1	11104	0	62	1	40843	4	4	2	1	1	4	2	20000	2000	2	1	1	0	0	0	0		0	0	0	0	0	2	3	3	3	3	3	3	3	3	2	2	1	1	0	0	0	0	1	0	0	0	0
1	11284	0	61	1	40903	4		2	1	1	4	1	24000	24000	1	1	1	0	0	0	0		0	0	0	0	0	2	4	3	3	4	3	1	3	3	3	2	3	0	0	0	0	0	1	0	0	0	0
1	11236	0	68	1	40844	2	4	2	1	1	4	1	60000	6000	1	1	1	0	0	0	0		0	0	0	0	0	2	3	3	3	3	3	3	3	3	3	1	1	0	0	0	0	0	0	1	0	0	0
1	11016	0	60	1	40623	2		2	1	1	3	2	6000	1000	2	1	1	0	0	0	0		0	0	0	0	0	2	3	3	3	3	3	2	3	3	2	2	4	1	0	0	0	0	0	1	0	0	0
1	11262	0	60	1	40840	1		1	1	1	3	2	10000	10000	2	1	1	0	0	0	0		0	0	0	0	0	2	3	3	3	3	4	4	1	1	1	2	1	1	0	0	0	0	0	0	0	0	0
1	11238	0	70	2	40844	2	4	2	1	1	5	1	25000	10000	1	1	1	0	0	0	0		0	0	0	0	0	2	3	1	1	3	3	1	3	3	2	3	1	1	0	0	0	0	0	0	0	0	0
1	11313	0	60	1	40903	4		2	1	1	2	1	12000	12000	1	1	1	1	12	20	0		0	0	0	0	0	2	4	1	1	4	4	2	4	4	2	3	2	1	0	0	0	0	0	0	0	0	0
1	11220	0	69	1	40844	6	4	2	1	1	5	1	60000	5500	1	1	1	0	0	0	0		0	0	0	0	0	2	4	4	4	4	4	4	1	4	2	3	3	1	1	0	0	0	0	0	0	0	0
1	11062	0	85	3	40842	4		2	1	1	3	1	30000	1200	1	1	1	1	20	10	1	18	2	6	10	50	1	2	4	2	2	4	4	1	3	3	2	3	4	1	0	0	0	0	0	0	0	0	0
1	11171	0	66	1	40844	4	4	1	2	1	4	1	15000	1280	1	1	1	0	0	0	0		0	0	0	0	0	2	4	1	1	4	4	1	4	4	1	3	3	1	0	0	0	0	0	0	0	0	0
1	11158	0	81	3	40844	7	4	2	1	1	3	2	20000	10000	1	1	1	0	0	0	0		0	0	0	0	0	2	2	1	1	4	4	2	2	2	2	2	3	1	0	0	0	0	0	0	0	0	0
1	11103	0	64	1	40842	6		1	1	1	4	3	20000	5000	1	0	0	0	0	0	0		0	0	0	0	0	2	3	1	3	3	3	1	3	1	2	3	3	1	0	0	0	0	0	0	0	0	0
1	11216	0	60	1	40844	6	4	2	1	1	3	2	60000	10000	2	1	1	1	20	10	0		0	0	0	0	0	2	4	1	2	4	1	1	4	4	2	3	2	1	1	1	0	0	0	0	0	0	0
1	11088	0	61	1	40844	6		2	1	1	4	3	36000	12000	2	1	0	1	16	6	1	16	1	5	1	1	0	2	4	1	2	4	4	1	2	1	2	3	1	1	0	0	0	0	0	0	0	0	0
1	11808	0	67	1	41051	62		2	1	1	5	2	20000	1000	1	1	0	0	0	0	0	0	0	0	0	0	0	2	3	3	3	3	3	3	3	3	1	2	1	1	0	0	0	1	0	0	0	0	0
1	11661	0	60	1	41017	62		2	3	1	4	2	60000	5000	2	1	0	0	0	0	0	0	0	0	0	0	0	2	3	1	1	3	3	3	3	3	2	3	3	0	0	0	0	0	0	0	0	0	0
1	11532	0	84	3	41023	63		2	1	1	3	3	30000	30000	2	1	1	0	0	0	0		0	0	0	0	0	2	2	2	2	4	4	4	2	2	2	1	3	0	1		1	0	0	0	0	0	0
1	11347	0	69	1	40999	62		2	1	1	2	2	24000	2000	2	1	1	0	0	0	0	0	0	0	0	0	0	2	3	1	2	3	3	1	3	3	1	2	2	1	1		1	0	0	0	0	0	0
1	11640	0	60	1	41009	61		1	1	1	4	3	30000	1300	2	1	0	0	0	0	0	0	0	0	0	0	0	2	3	2	1	3	3	3	3	3	2	1	4	0	1		1	0	0	0	0	0	0
1	11358	0	62	1	41010	61		1	1	1	4	3	30000	2400	2	1	0	0	0	0	0	0	0	0	0	0	0	2	3	2	1	3	3	3	3	3	2	1	4	0	1		1	0	0	0	0	0	0
1	11133	0	64	1	40843	2	4	2	1	1	5	2	350000	5000	1	1	1	1	18	10	0		0	0	0	0	0	2	3	3	3	3	3	2	3	3	2	2	1	1	0	0	1	0	0	0	0	0	0
1	11491	0	60	1	41022	61		2	1	1	5	2	40000	4000	2	1	0	0	0	0	0		0	0	0	0	0	2	3	3	3	3	3	3	3	3	2	1	2	0	0	0	1	0	0	0	0	0	0
1	11004	0	78	2	40623	2		2	1	1	5	2	30000	20000	1	1	1	0	0	0	1	17	1	1	1	1	0	2	3	1	3	4	4	1	4	2	2	3	4	0	0	0	1	0	0	0	0	0	0
1	11813	0	61	1	41052	66		2	1	1	4	3	30000	1500	2	1	0	0	0	0	0	0	0	0	0	0	0	2	3	3	3	2	2	3	3	3	2	2	3	1	0	0	1	0	0	0	0	0	0
1	11117	0	62	1	40843	2	4	2	1	1	5	2	20000	10000	2	0	0	0	0	0	0		0	0	0	0	0	2	3	2	2	3	3	3	3	3	1	2	3	1	0	0	1	0	0	0	0	0	0
1	11588	0	68	1	41023	61		1	1	1	4	1	30000	3000	2	0	0	0	0	0	0		0	0	0	0	0	2	1	1	2	2	2	3	3	3	1	2	3	0	0	0	1	0	0	0	0	0	0
1	11816	0	62	1	41052	66		1	1	1	3	1	20000	2000	2	1	0	0	0	0	0	0	0	0	0	0	0	2	3	3	3	3	4	3	3	3	2	2	3	1	0	0	1	0	0	0	0	0	0
1	11638	0	60	1	41008	61		2	1	1	4	4	10000	1000	4	1	0	1	25	12	0	0	0	0	0	0	0	2	3	2	1	3	3	3	3	3	2	1	2	1	0	0	1	0	0	0	0	0	0
1	11536	0	60	1	41023	63		1	1	1	5	1	30000	3000	3	1	0	0	0	0	0		0	0	0	0	0	2	4	1	3	4	4	4	4	4	1	1	1	1	1		1	0	0	0	0	0	0
1	11659	0	66	1	41012	66		1	1	1	5	2	30000	3000	2	0	0	0	0	0	0	0	0	0	0	0	0	2	3	3	3	3	3	3	3	3	2	2	3	1	0	0	1	0	0	0	0	0	0
1	11374	0	68	1	41012	66		1	1	1	5	2	30000	2300	2	0	0	0	0	0	0	0	0	0	0	0	0	2	3	3	3	3	3	3	3	3	2	2	3	1	0	0	1	0	0	0	0	0	0
1	11033	0	60	1	40623	3		1	4	1	5	1	30000	30000	1	1	1	0	0	0	0		0	0	0	0	0	2	4	1	1	4	4	1	4	4	1	3	2	1	0	0	1	0	0	0	0	0	0
1	11338	0	63	1	40999	62		1	1	1	5	2	30000	3000	2	0	0	0	0	0	0	0	0	0	0	0	0	2	3	1	1	3	3	3	3	3	2	2	2	1	0	0	0	0	0	0	0	0	0
1	11334	0	84	3	40999	62		1	1	1	5	2	36000	3000	2	0	0	0	0	0	0	0	0	0	0	0	0	2	3	1	1	3	3	3	3	3	2	2	2	1	0	0	0	0	0	0	0	0	0
1	11144	0	68	1	40844	1	4	2	1	1	3	2	30000	15000	1	1	1	0	0	0	0		0	0	0	0	0	2	3	2	2	4	4	1	1	1	2	2	2	1	0	0	1	0	0	0	0	0	0
1	11573	0	60	1	41024	1		2	1	1	5	1	30000	3000	1	1	1	0	0	0	0		0	0	0	0	0	2	2	2	1	4	4	3	2	2	2	1	2	1	0	0	1	0	0	0	0	0	0
1	11780	0	64	1	41045	61		1	1	1	4	2	10000	1000	2	1	0	0	0	0	0		0	0	0	0	0	2	3	3	3	3	3	3	3	3	2	2	3	0	0	0	1	0	0	0	0	0	0
1	11001	0	60	1	40623	2		2	1	1	4	3	35000	35000	3	1	0	0	0	0	0		0	0	0	0	0	2	3	1	1	4	4	1	4	4	1	3	4	1	0	0	1	0	0	0	0	0	0
1	11048	1	62	1	40661	7		2	1	1	5	1	25000	2100	1	1	1	0	0	0	0		0	0	0	0	0	2	4	1	3	4	4	1	4	4	2	2	2	1	0	0	0	0	0	0	0	0	0
1	11856	0	60	1	41057	1		1	1	1	4	2	20000	2000	2	1	1	0	0	0	0		0	0	0	0	0	2	3	1	4	4	4	3	3	3	1	2	2	0	0	0	0	1	1	0	0	0	0
1	11583	0	62	1	41025	1		1	1	1	5	2	30000	3000	2	1	0	0	0	0	0		0	0	0	0	0	2	3	1	1	3	3	3	3	3	2	1	2	1	0	0	0	1	0	0	0	0	0
1	11080	0	70	2	40844	1		1	1	1	2	1	60000	30000	1	1	0	0	0	0	0		0	0	0	0	0	2	3	2	4	4	3	3	3	3	2	2	3	0	0	0	0	1	0	0	0	0	0
1	11179	0	60	1	40844	6	4	1	1	1	4	2	24000	10000	2	1	1	0	0	0	0		0	0	0	0	0	2	3	1	1	4	1	1	3	4	3	2	2	0	1	0	0	1	0	0	0	0	0
1	11851	0	60	1	41057	1		2	1	1	5	1	20000	2000	2	1	1	0	0	0	0		0	0	0	0	0	2	2	2	3	4	4	3	3	3	2	2	3	1	0	0	0	1	0	0	0	0	0
1	11318	0	77	2	40903	2		1	1	1	5	2	72000	36000	2	1	0	0	0	0	0		0	0	0	0	0	2	3	1	1	3	3	1	3	1	1	2	2	1	0	0	0	0	0	0	1	0	0
1	11149	0	89	3	40844	2	4	2	1	1	1	1	40000	20000	1	1	1	1	16	2	0		0	0	0	0	0	2	3	3	3	3	3	3	3	3	3	3	1	1	0	0	0	0	0	0	0	0	0
1	11083	0	60	1	40844	7		1	4	1	4	1	30000	2500	1	1	1	0	0	0	0		0	0	0	0	0	2	4	2	2	4	4	2	4	4	1	2	2	1	0	0	0	0	0	0	0	0	0
1	11317	0	70	2	40903	2		2	1	1	5	1	72000	36000	1	0	0	0	0	0	0		0	0	0	0	0	2	4	1	1	3	3	1	3	3	1	2	1	0	0	0	0	0	0	0	0	0	0
1	11079	0	60	1	40844	1		2	1	1	3	3	5000	2500	3	0	0	1	18	5	0		0	0	0	0	0	2	2	1	2	4	4	1	1	1	2	2	2	1	0	0	0	0	0	0	0	0	0
1	11191	0	66	1	40844	6	4	2	1	1	5	2	30000	10000	2	1	1	0	0	0	0		0	0	0	0	0	2	3	1	2	4	4	1	3	3	3	2	2	0	0	0	0	0	0	1	0	0	0
1	11699	0	65	1	41033	63		1	1	1	4	2	40000	4000	2	0	0	0	0	0	0	0	0	0	0	0	0	2	4	3	3	4	4	3	2	2	2	2	2	1	0	0	0	0	0	0	0	0	0
1	11581	0	65	1	41025	1		1	1	1	5	1	30000	3000	1	0	0	0	0	0	0		0	0	0	0	0	2	3	1	3	4	4	1	4	4	1	2	1	1	0	0	1	1	0	0	0	0	0
1	11810	0	65	1	41051	62		1	1	1	4	2	20000	1000	2	1	0	0	0	0	0	0	0	0	0	0	0	2	3	3	3	3	3	3	3	3	2	2	3	0	0	0	1	1	0	0	0	0	0
1	11801	0	62	1	41051	62		1	1	1	3	2	30000	1500	2	1	0	0	0	0	0	0	0	0	0	0	0	2	3	3	3	3	3	3	3	3	2	2	2	0	0	0	1	1	0	0	0	0	0
1	11868	0	70	2	41059	1		1	1	1	3	2	30000	1200	2	1	1	0	0	0	0		0	0	0	0	0	2	3	2	3	4	4	2	3	3	1	1	3	1	0	0	1	0	0	0	0	0	0
1	11621	0	60	1	41017	62		1	1	1	4	2	36000	3000	2	1	0	0	0	0	0	0	0	0	0	0	0	2	3	1	1	3	3	3	3	3	2	1	3	1	0	0	1	0	0	0	0	0	0
1	11007	0	60	1	40623	2		2	1	1	4	1	42000	42000	1	1	0	0	0	0	0		0	0	0	0	0	2	3	1	3	3	3	1	3	3	1	3	2	0	0	0	1	1	0	0	0	0	0
1	11020	0	76	2	40623	5		2	1	1	4	1	12000	1000	2	1	1	0	0	0	0		0	0	0	0	0	2	3	2	3	4	4	1	4	4	3	2	1	1	0	0	1	0	1	0	0	0	0
1	11730	0	67	1	41036	1		1	1	1	2	1	32000	3000	1	1	0	0	0	0	0		0	0	0	0	0	2	3	1	3	3	4	4	4	4	2	1	3	1	1	0	1	0	0	0	0	0	0
1	11643	0	75	2	38454	61		1	1	1	3	2	10000	1023	2	1	0	0	0	0	0	0	0	0	0	0	0	2	3	1	1	3	3	3	3	3	2	1	2	1	0		1	1	0	0	0	0	0
1	11254	0	61	1	40840	4		1	1	1	4	1	30000	30000	1	1	1	0	0	0	0		0	0	0	0	0	2	4	1	3	4	4	2	4	4	1	2	3	1	0	0	1	1	0	0	0	0	0
1	11177	0	70	2	40844	1	4	1	1	1	4	2	10000	10000	3	0	0	0	0	0	0		0	0	0	0	0	2	1	1	1	4	4	4	3	4	3	1	1	1	0	0	1	0	0	0	0	0	0
1	11763	0	68	1	41043	63		2	1	1	3	2	5000	1250	2	1	1	0	0	0	0	0	0	0	0	0	0	2	2	2	2	2	2	2	2	2	2	2	3	1	0	0	1	0	0	0	0	0	0
1	11728	0	60	1	41036	1		1	1	1	3	2	20000	1800	2	1	0	0	0	0	0		0	0	0	0	0	2	3	1	1	3	3	3	3	3	2	2	2	1	0	0	1	0	0	0	0	0	0
1	11034	0	60	1	40623	2		2	1	1	4	2	15000	2000	1	1	1	0	0	0	0		0	0	0	0	0	2	4	1	3	4	4	3	4	4	1	2	2	1	0	0	1	1	0	0	0	0	0
1	11123	0	72	2	40843	4	4	2	1	1	5	1	2000	2000	1	1	1	1	25	16	0	0	0	0	0	0	0	2	4	1	3	4	4	2	4	4	3	2	4	1	0	0	1	0	1	0	0	0	0
1	11784	0	64	1	41045	61		1	1	1	3	2	20000	1000	2	1	1	0	0	0	0		0	0	0	0	0	2	1	1	2	2	2	4	4	4	2	2	2	1	0	0	1	1	0	0	0	0	0
1	11081	0	62	1	40844	4		1	1	1	5	1	30000	30000	1	1	1	0	0	0	0		0	0	0	0	0	2	4	1	1	4	4	1	4	4	1	3	2	1	0	0	1	0	0	0	0	0	0
1	11321	1	64	1	40908	4		2	1	1	3	2	24000	24000	2	1	1	0	0	0	0		0	0	0	0	0	2	4	1	2	4	4	1	3	3	3	3	1	1	0	0	0	0	0	0	0	0	0
1	11145	0	60	1	40844	2	4	1	1	1	5	1	50000	5000	1	1	1	0	0	0	0		0	0	0	0	0	2	3	3	3	3	3	3	3	3	2	1	1	1	0	0	0	1	0	0	0	1	0
1	11052	0	61	1	40672	7		1	1	1	5	1	30000	2000	1	1	1	0	0	0	0		0	0	0	0	0	2	3	1	2	4	4	1	4	2	2	3	2	1	0	0	0	0	0	0	0	1	0
1	11155	0	68	1	40844	7	4	2	1	1	4	2	30000	10000	2	1	1	0	0	0	0		0	0	0	0	0	2	3	1	1	3	3	2	2	2	2	3	2	1	0	0	0	0	1	0	0	0	0
1	11192	0	62	1	40844	6	4	1	1	1	4	2	10000	5000	2	1	1	0	0	0	0		0	0	0	0	0	2	3	1	2	4	4	1	1	3	1	3	2	1	0	0	0	0	0	1	0	0	0
1	11567	0	60	1	41025	1		2	1	1	2	2	30000	3000	2	1	1	0	0	0	0		0	0	0	0	0	2	2	2	2	4	3	3	2	2	2	1	2	1	0	0	1	0	0	0	0	0	0
1	11129	0	69	1	40843	1	4	2	1	1	5	1	25000	25000	1	0	0	1	20	20	0		0	0	0	0	0	2	2	1	1	4	4	3	2	2	3	2	1	1	0	0	1	0	0	0	0	0	0
1	11067	0	63	1	40842	7		1	1	1	4	1	12000	1000	2	1	1	0	0	0	0		0	0	0	0	0	2	3	2	3	4	4	1	4	4	3	2	1	1	0	0	1	0	1	0	0	0	0
1	11644	0	64	1	41011	61		1	1	1	5	2	30000	3000	2	1	0	0	0	0	0	0	0	0	0	0	0	2	1	2	1	3	3	3	3	3	2	2	2	0	0		1	0	0	0	0	0	0
1	11362	0	80	3	41011	61		1	1	1	5	2	20000	1200	2	1	0	0	0	0	0	0	0	0	0	0	0	2	1	2	1	3	3	3	3	3	2	2	2	0	0		1	0	0	0	0	0	0
1	11252	0	78	2	40840	4	4	2	1	1	3	1	60000	6000	1	1	1	1	60	30	1	20	2	2	5	5	0	2	4	1	3	4	4	1	4	4	2	3	3	1	0	0	1	1	0	0	0	0	0
1	11082	0	60	1	40844	7		2	1	1	4	2	15000	2000	1	1	1	0	0	0	0		0	0	0	0	0	2	4	1	3	4	4	3	4	4	1	2	2	1	0	0	1	1	0	0	0	0	0
1	11044	0	64	1	40624	3		2	1	1	3	1	20000	20000	1	1	1	0	0	0	0		0	0	0	0	0	2	4	1	3	4	4	1	4	4	2	3	3	1	0	0	1	1	0	1	0	0	0
1	11008	0	75	2	40623	5		2	1	1	4	1	42000	10000	1	1	1	0	0	0	0		0	0	0	0	0	2	3	1	1	3	3	1	3	3	1	2	3	0	0	0	1	0	1	1	0	0	0
1	11139	0	66	1	40844	1	4	1	1	1	5	2	40000	20000	1	1	0	0	0	0	0		0	0	0	0	0	2	2	1	2	4	4	3	2	3	2	2	2	0	0	0	1	0	0	1	0	0	0
1	11036	1	70	2	40623	2		1	1	1	5	1	40000	20000	1	1	1	0	0	0	0		0	0	0	0	0	2	3	2	3	4	4	1	1	1	2	2	2	1	0	0	1	1	0	1	0	0	0
1	11063	0	61	1	40842	4		1	1	1	3	2	6000	1000	2	1	1	0	0	0	0		0	0	0	0	0	2	3	3	3	3	3	2	3	3	2	2	4	1	0	0	0	0	0	1	0	1	0
1	11196	0	60	1	40844	6	4	2	1	1	4	2	30000	10000	2	1	1	0	0	0	0		0	0	0	0	0	2	2	1	1	2	4	3	2	2	3	2	2	1	0	0	0	1	1	0	0	0	0
1	11118	0	60	1	40843	6	1	1	1	1	2	1	10000	6000	2	1	1	0	0	0	0		0	0	0	0	0	2	2	1	1	3	2	1	3	3	2	2	2	1	0	0	0	0	1	0	0	0	0
1	11857	0	67	1	41057	1		1	1	1	5	2	25000	1200	2	1	0	0	0	0	0		0	0	0	0	0	2	3	1	1	3	3	3	3	3	2	2	3	1	0	0	0	0	0	0	0	0	0
1	11855	0	61	1	41057	1		1	4	1	2	2	20000	2000	2	1	0	0	0	0	0		0	0	0	0	0	2	3	1	1	3	3	3	3	3	2	2	4	1	1	0	0	0	0	0	0	0	0
1	11689	0	62	1	41032	2		1	1	1	4	2	30000	3000	2	0	0	0	0	0	0	0	0	0	0	0	0	2	1	1	1	1	1	1	1	1	2	2	3	0	0	0	0	0	0	0	0	0	0
1	11741	0	70	2	41033	2		1	1	1	4	2	30000	3000	2	0	0	0	0	0	0	0	0	0	0	0	0	2	1	1	1	1	1	1	1	1	2	2	3	0	0	0	0	0	0	0	0	0	0
1	11323	0	64	1	40908	1		2	1	1	5	2	100000	50000	1	1	1	0	0	0	0		0	0	0	0	0	2	2	2	2	4	4	2	1	1	1	2	2	0	0	0	1	0	0	0	0	0	0
1	11051	0	73	2	40672	7		2	1	1	5	2	30000	20000	1	1	1	0	0	0	1	17	1	1	1	1	0	2	3	1	3	4	4	1	4	2	2	3	4	0	0	0	1	0	0	0	0	0	0
1	11054	0	69	1	40672	7		1	1	1	4	1	42000	42000	1	1	0	0	0	0	0		0	0	0	0	0	2	3	1	3	3	3	1	3	3	1	3	2	0	0	0	1	1	0	0	0	0	0
1	11327	0	73	2	40997	61		2	1	1	4	2	40000	4000	2	0	0	0	0	0	0	0	0	0	0	0	0	2	3	2	3	3	3	3	3	3	1	2	1	1	0	0	1	0	0	0	0	1	0
1	11330	0	60	1	40997	61		2	2	1	5	2	60000	5000	2	1	0	0	0	0	0	0	0	0	0	0	0	2	3	1	1	3	3	1	3	3	1	3	2	1	0	0	1	1	0	0	0	0	0
1	11838	0	69	1	41054	63		2	1	1	2	2	30000	1500	2	1	1	0	0	0	0	0	0	0	0	0	0	1	3	2	1	3	2	3	2	2	1	2	3	1	0	0	1	1	0	0	0	0	0
1	11259	0	66	1	40840	3	5	1	1	1	5	1	40000	40000	1	1	1	0	0	0	0		0	0	0	0	0	2	3	3	3	4	4	1	2	2	1	3	1	1	0	0	0	0	0	0	0	0	0
1	11355	0	64	1	40999	62		1	1	1	5	2	30000	2500	2	1	0	0	0	0	0	0	0	0	0	0	0	1	1	1	3	4	4	3	2	3	2	1	2	1	0	0	1	1	0	0	0	0	0
1	11627	0	66	1	41027	1		1	1	1	5	2	3000	2900	2	1	0	0	0	0	0		0	0	0	0	0	2	3	1	1	3	3	3	3	3	3	2	2	1	0	0	1	1	0	0	0	0	0
1	11248	0	78	2	40840	1	4	1	1	1	2	1	20000	20000	2	0	0	0	0	0	0		0	0	0	0	0	1	3	3	3	4	4	2	4	1	1	2	2	1	0	0	1	0	0	1	1	0	0
1	11759	0	74	2	41043	63		2	1	1	3	2	30000	1500	2	1	0	0	0	0	0	0	0	0	0	0	0	2	2	2	2	3	3	3	4	4	2	2	3	1	0	0	1	1	0	0	0	0	0
1	11055	0	60	1	40672	7	4	2	1	1	4	1	42000	10000	1	1	1	0	0	0	0		0	0	0	0	0	2	3	1	1	3	3	1	3	3	1	2	3	0	0	0	1	0	1	1	0	0	0
1	11245	0	60	1	40840	4	4	2	1	1	3	1	20000	10000	2	0	0	0	0	0	0		0	0	0	0	0	1	2	2	2	4	3	2	2	2	3	2	3	1	0	0	1	0	0	1	0	0	0
1	11789	0	83	3	41046	1		1	1	1	4	2	20000	2000	1	1	1	0	0	0	0		0	0	0	0	0	2	2	2	2	4	4	3	2	2	2	2	2	1	0	0	1	1	1	1	0	0	0
1	11260	0	64	1	40840	1		1	1	1	5	1	15000	15000	1	1	1	0	0	0	0		0	0	0	0	0	2	3	3	2	2	4	4	1	2	1	2	1	1	0	0	1	1	0	0	1	0	1
1	11319	0	60	1	40903	2		1	1	1	4	1	84000	41000	1	0	0	0	0	0	0		0	0	0	0	0	1	4	1	2	3	3	3	3	3	1	1	2	1	0	0	1	1	1	1	0	0	0
1	11623	0	60	1	41036	1		2	1	1	4	1	33000	8000	3	1	1	0	0	0	0	0	0	0	0	0	0	2	3	2	2	4	4	3	3	3	2	1	3	1	0	0	1	1	1	1	0	0	0
1	11239	1	64	1	40844	2	4	1	1	1	3	1	40000	5000	1	1	1	0	0	0	0		0	0	0	0	0	1	3	2	3	3	2	3	3	2	2	2	1	1	0	0	1	1	1	0	1	0	0
1	11091	0	63	1	40844	1		2	1	1	5	1	30000	30000	1	0	1	0	0	0	0		0	0	0	0	0	2	3	2	4	3	3	3	3	3	2	2	3	0	0	0	0	1	0	0	0	1	0
1	11092	0	86	3	40844	4		1	1	1	3	1	20000	20000	1	1	1	0	0	0	0		0	0	0	0	0	2	4	1	3	4	4	1	4	4	2	3	3	1	0	0	1	1	0	1	0	1	0
1	11852	0	60	1	41057	1		1	1	1	1	2	25000	1200	2	1	1	0	0	0	0		0	0	0	0	0	2	3	1	1	3	3	3	3	3	2	2	3	1	0	0	1	1	1	0	0	0	0
1	11084	0	70	2	40844	1		2	1	1	5	1	40000	20000	1	1	1	0	0	0	0		0	0	0	0	0	2	3	2	3	4	4	1	1	1	2	2	2	1	0	0	1	1	0	1	0	0	0
1	11204	0	67	1	40844	7	4	1	1	1	3	2	35000	10000	2	1	1	0	0	0	0		0	0	0	0	0	2	4	1	3	4	1	4	4	4	2	1	3	1	1	0	1	0	1	1	0	0	0
1	11353	0	62	1	41005	62		1	1	1	5	3	25000	2100	3	1	0	0	0	0	0	0	0	0	0	0	0	2	1	3	3	3	3	1	3	3	2	3	3	1	0	0	1	0	0	0	0	1	1
1	11340	0	79	2	40999	62		1	1	1	5	3	25000	2100	3	1	0	0	0	0	0	0	0	0	0	0	0	2	1	3	3	3	3	1	3	3	2	3	3	1	0	0	1	0	0	0	0	1	1
1	11305	0	68	1	40903	2		1	1	1	5	1	80000	40000	1	0	0	0	0	0	0		0	0	0	0	0	2	1	1	2	3	3	3	3	3	2	2	1	1	0	0	1	1	0	0	1	1	0
1	11255	0	75	2	40840	3		1	1	1	4	1	12000	4000	1	1	1	0	0	0	0		0	0	0	0	0	2	1	1	2	3	3	1	3	3	1	2	1	1	0	0	1	1	1	0	0	0	1
1	11154	1	72	2	40844	7	4	2	1	1	1	1	20000	5000	2	1	1	1	21	20	1	21	1	10	2	5	0	2	3	3	1	2	3	1	2	2	2	3	2	0	0	0	1	1	0	1	1	1	0
1	11105	0	60	1	40843	1	4	1	1	1	4	1	15000	7500	1	1	1	0	0	0	0		0	0	0	0	0	2	2	2	2	4	4	1	1	1	1	2	3	0	0	0	1	0	0	1	1	1	1
1	11380	0	60	1	41025	61		1	1	4	3	2	20000	2000	2	1	0	0	0	0	0		0	0	0	0	0	2	2	2	2	2	2	2	2	2	1	2	2	1	0	0	0	0	0	0	0	0	0
1	11086	0	60	1	40844	6		1	1	4	3	3	6000	1000	3	1	1	0	0	0	0		0	0	0	0	0	2	3	1	1	3	3	3	3	3	3	2	2	1	0	0	0	0	0	0	0	0	0
1	11038	0	75	2	40623	6		2	1	4	3	3	6000	1000	3	1	1	0	0	0	0		0	0	0	0	0	2	3	1	1	3	3	3	3	3	3	2	2	1	0	0	0	0	0	0	0	0	0
1	11031	0	63	1	40623	6		2	1	4	3	1	40000	4000	1	1	1	0	0	0	0		0	0	0	0	0	2	3	1	1	3	3	1	3	3	3	3	3	1	0	0	0	0	0	0	0	0	0
1	11484	0	60	1	41022	61		1	1	4	3	2	36000	2000	2	1	0	0	0	0	0		0	0	0	0	0	2	4	4	4	4	4	4	4	4	1	2	3	0	0	0	0	0	0	0	0	0	0
1	11487	0	66	1	41022	61		2	1	4	3	2	40000	4000	2	1	1	1	18	0	0		0	0	0	0	0	2	3	3	3	3	3	3	3	3	1	2	3	1	1	0	0	0	0	0	0	0	0
1	11589	0	72	2	41025	61		1	1	4	4	2	50000	5000	2	1	0	0	0	0	0		0	0	0	0	0	2	2	2	2	2	2	2	2	2	1	2	3	1	0	0	0	0	0	0	0	0	0
1	11603	0	72	2	41026	1		2	1	4	2	2	20000	2000	2	0	0	0	0	0	0		0	0	0	0	0	2	2	2	3	3	4	4	4	4	2	2	2	0	0	0	0	0	0	0	0	0	0
1	11686	0	74	2	41037	61		2	1	4	2	2	30000	3000	1	0	0	0	0	0	0		0	0	0	0	0	2	3	3	3	3	3	3	3	3	1	3	3	1	0	0	0	0	0	0	0	0	0
1	11633	0	60	1	41031	61		1	1	4	2	3	15000	1500	2	1	0	0	0	0	0		0	0	0	0	0	2	2	2	2	2	2	2	2	2	1	3	3	0	0	0	0	0	0	0	0	0	0
1	11478	0	60	1	41022	63		2	1	4	3	2	0	0	2	1	0	0	0	0	0	0	0	0	0	0	0	2	3	1	1	3	3	3	3	3	2	1	2	1	0	0	0	0	0	0	0	0	0
1	11466	0	60	1	41019	61		2	1	4	2	2	36000	3000	2	0	0	0	0	0	0	0	0	0	0	0	0	2	3	1	2	3	4	4	4	4	1	2	2	1	0	0	0	0	0	0	0	0	0
1	11462	0	68	1	41019	61		2	2	4	2	2	10000	1000	2	1	0	0	0	0	0	0	0	0	0	0	0	3	3	1	3	3	3	3	3	3	1	2	2	1	0	0	0	0	0	0	0	0	0
1	11496	0	60	1	41022	66		1	1	4	3	2	30000	3000	1	0	0	0	0	0	0	0	0	0	0	0	0	2	1	3	3	2	2	2	2	2	2	2	3	1	0	0	0	0	0	0	0	0	0
1	11656	0	60	1	41012	66		2	1	4	2	1	33000	8000	2	0	0	0	0	0	0	0	0	0	0	0	0	2	3	3	3	3	3	3	3	3	2	2	3	1	0	0	0	0	0	0	0	0	0
1	11489	0	60	1	41022	61		1	1	4	3	1	20000	2000	2	0	0	0	0	0	0		0	0	0	0	0	2	3	3	3	3	3	3	3	3	1	2	3	0	0	0	0	0	0	0	0	0	0
1	11548	0	73	2	41024	66		2	1	4	3	1	42000	2000	2	0	0	0	0	0	0	0	0	0	0	0	0	2	3	3	3	3	3	3	3	3	1	2	3	1	0	0	0	0	0	0	0	0	0
1	11494	0	60	1	41022	66		2	1	4	3	2	40000	4000	2	0	0	0	0	0	0	0	0	0	0	0	0	2	4	4	4	3	3	2	2	2	2	2	3	1	0	0	0	0	0	0	0	0	0
1	11707	0	62	1	41033	2		1	1	4	3	2	20000	1500	2	1	0	0	0	0	0	0	0	0	0	0	0	2	1	1	1	1	1	1	1	1	2	2	3	0	0	0	0	0	0	0	0	0	0
1	11551	0	64	1	41024	66		2	1	4	3	2	36000	1200	2	1	0	0	0	0	0	0	0	0	0	0	0	2	2	2	2	2	2	2	2	2	2	2	3	1	0	0	0	0	0	0	0	0	0
1	11873	0	68	1	41059	2		1	1	4	3	2	20000	1500	2	1	0	0	0	0	0	0	0	0	0	0	0	2	1	1	1	1	1	1	1	1	2	2	3	0	0	0	0	0	0	0	0	0	0
1	11753	0	72	2	41033	2		1	1	4	3	2	20000	1500	2	1	0	0	0	0	0	0	0	0	0	0	0	2	1	1	1	1	1	1	1	1	2	2	3	0	0	0	0	0	0	0	0	0	0
1	11669	0	60	1	41026	2		2	1	4	3	2	30000	3000	3	0	0	0	0	0	0	0	0	0	0	0	0	2	1	1	1	1	1	1	1	1	2	2	3	0	0	0	0	0	0	0	0	0	0
1	11694	0	60	1	41026	2		2	1	4	3	2	30000	3000	3	0	0	0	0	0	0	0	0	0	0	0	0	2	1	1	1	1	1	1	1	1	2	2	3	0	0	0	0	0	0	0	0	0	0
1	11880	0	60	1	41060	2		2	2	4	3	2	20000	1000	3	1	0	0	0	0	0	0	0	0	0	0	0	2	1	1	1	1	1	1	1	1	2	2	3	0	0	0	0	0	0	0	0	0	0
1	11516	0	64	1	41023	2		2	1	4	2	2	40000	4000	3	0	0	0	0	0	0	0	0	0	0	0	0	2	1	1	1	1	1	1	1	1	2	2	3	0	0	0	0	0	0	0	0	0	0
1	11740	0	69	1	41031	2		2	1	4	2	2	40000	2000	3	0	0	0	0	0	0	0	0	0	0	0	0	2	1	1	1	1	1	1	1	1	2	2	3	0	0	0	0	0	0	0	0	0	0
1	11514	0	69	1	41023	2		2	2	4	2	2	10000	1000	3	1	1	0	0	0	0		0	0	0	0	0	2	1	1	1	1	1	1	1	1	2	2	3	0	0	0	0	0	0	0	0	0	0
1	11481	0	73	2	41022	66		2	1	4	3	2	40000	4000	3	0	0	0	0	0	0	0	0	0	0	0	0	2	3	3	3	2	2	2	2	2	2	2	3	1	0	0	0	0	0	0	0	0	0
1	11696	0	62	1	41033	2		1	1	4	3	1	15000	1000	2	1	1	0	0	0	0	0	0	0	0	0	0	2	1	1	1	1	1	1	1	1	2	2	3	0	0	0	0	0	0	0	0	0	0
1	11743	0	72	2	41033	2		1	1	4	3	1	15000	1000	2	1	1	0	0	0	0	0	0	0	0	0	0	2	1	1	1	1	1	1	1	1	2	2	3	0	0	0	0	0	0	0	0	0	0
1	11486	0	61	1	41022		61	2	1	4	2	2	20000	2000	2	1	0	0	0	0	0		0	0	0	0	0	2	3	2	2	3	3	1	2	2	1	3	3	1	0	0	0	0	0	0	0	0	0
1	11717	0	70	2	41037	2		2	1	4	2	2	15000	1000	1	0	0	0	20	20	0	0	0	0	0	0	0	1	1	1	1	1	1	1	1	1	2	2	3	0	0	0	0	0	0	0	0	0	0
1	11708	0	61	1	41033	2		1	1	4	1	1	0	0	3	0	0	0	0	0	0	0	0	0	0	0	0	2	1	1	1	1	1	1	1	1	2	2	3	0	0	0	0	0	0	0	0	0	0
1	11755	0	74	2	41033	2		1	1	4	1	1	0	0	3	0	0	0	0	0	0	0	0	0	0	0	0	2	1	1	1	1	1	1	1	1	2	2	3	0	0	0	0	0	0	0	0	0	0
1	11876	0	80	3	41059	2		1	1	4	1	1	20000	1500	3	1	0	0	0	0	0	0	0	0	0	0	0	2	1	1	1	1	1	1	1	1	2	2	3	0	0	0	0	0	0	0	0	0	0
1	11078	1	70	2	40844	1		1	1	4	3	1	40000	4000	1	1	1	0	0	0	0		0	0	0	0	0	2	3	1	1	3	3	1	3	3	3	3	3	1	0	0	0	0	0	0	0	0	0
1	11592	0	64	1	41025	1		1	1	4	3	2	10000	1000	2	1	0	0	0	0	0		0	0	0	0	0	2	2	2	2	2	2	1	2	2	1	2	2	1	0	0	0	0	0	0	0	0	0
1	11566	0	60	1	41025	1		1	1	4	3	2	42000	2400	2	0	0	0	0	0	0		0	0	0	0	0	2	4	2	2	2	2	1	2	2	1	2	3	1	0	0	0	0	0	0	0	0	0
1	11584	0	61	1	41025	1		1	1	4	3	2	30000	3000	2	1	0	0	0	0	0		0	0	0	0	0	2	2	2	2	2	2	1	2	2	1	2	3	1	0	0	0	0	0	0	0	0	0
1	11106	0	72	2	40843	2	4	1	4	4	1	2	8000	800	2	1	1	0	0	0	0		0	0	0	0	0	2	3	3	3	3	3	1	3	3	2	2	4	1	0	0	0	0	0	0	0	0	0
1	11794	0	63	1	41046	1		2	1	4	2	3	30000	1500	2	1	1	0	0	0	0		0	0	0	0	0	1	3	2	1	3	3	2	3	3	1	2	3	1	0	0	0	0	0	0	0	0	0
1	11389	0	60	1	41018	62		2	1	4	2	1	38000	3800	3	0	0	0	0	0	0	0	0	0	0	0	0	2	3	1	3	3	3	1	3	3	1	3	1	1	0	0	0	0	0	0	0	0	0
1	11393	0	68	1	41018	62		2	1	4	2	3	10000	800	3	0	0	0	0	0	0	0	0	0	0	0	0	2	2	3	3	3	3	3	3	3	1	2	1	0	1		0	0	0	0	0	0	0
1	11384	0	62	1	41017	62		2	1	4	5	2	10000	1000	2	0	0	0	0	0	0	0	0	0	0	0	0	2	3	3	3	3	2	3	3	3	1	2	2	1	0	0	0	0	0	0	0	0	0
1	11501	0	60	1	41031	1		1	1	4	5	2	15000	1000	2	1	0	0	0	0	0	0	0	0	0	0	0	2	3	1	1	2	3	3	3	3	1	3	3	0	0	0	0	0	0	0	0	0	0
1	11660	0	60	1	41031	1		1	1	4	5	2	15000	1000	2	1	0	0	0	0	0	0	0	0	0	0	0	2	3	1	1	2	3	3	3	3	1	3	3	0	0	0	0	0	0	0	0	0	0
1	11342	0	63	1	40999	62		2	1	4	4	2	20000	2000	2	0	0	1	17	7	0	0	0	0	0	0	0	2	3	1	3	1	3	1	3	3	3	3	2	1	0	0	0	0	0	0	0	0	0
1	11631	0	60	1	41031	63		1	1	4	5	2	0	0	2	1	0	0	0	0	0	0	0	0	0	0	0	2	3	1	1	3	3	3	3	3	2	2	2	1	0	0	0	0	0	0	0	0	0
1	11473	0	69	1	41019	61		2	1	4	3	2	24000	1200	1	1	0	0	0	0	0	0	0	0	0	0	0	1	3	2	3	3	3	1	3	3	1	2	2	1	0	0	1	0	0	0	0	0	0
1	11464	0	70	2	41019	61		1	2	4	2	2	20000	2000	2	1	0	0	0	0	0	0	0	0	0	0	0	3	3	2	1	4	4	4	4	4	1	2	2	1	0		1	0	0	0	0	0	0
1	11568	0	67	1	41025	1		2	1	4	3	1	2000	200	2	1	0	0	0	0	0		0	0	0	0	0	2	4	2	2	2	2	1	2	2	1	2	3	1	0	0	0	1	0	0	0	0	0
1	11703	0	67	1	41033	2		2	1	4	3	2	40000	2000	2	0	0	0	0	0	0	0	0	0	0	0	0	2	1	1	1	1	1	1	1	1	2	2	3	0	0	0	0	0	0	0	0	0	1
1	11749	0	68	1	41033	2		2	1	4	3	2	15000	1000	2	0	0	0	0	0	0	0	0	0	0	0	0	2	1	1	1	1	1	1	1	1	2	2	3	0	0	0	0	0	0	0	0	0	1
1	11806	0	70	2	41051	62		2	1	4	2	2	10000	1000	2	1	0	0	0	0	0	0	0	0	0	0	0	2	2	3	3	3	3	3	3	3	2	2	2	1	0	0	1	1	0	0	0	0	0
1	11296	0	60	1	40903	2		1	1	4	3	1	20000	19000	1	1	1	0	0	0	0		0	0	0	0	0	1	3	1	2	3	3	2	3	3	2	2	1	1	0	0	0	1	1	1	0	0	0
1	11559	0	60	1	41046	1		2	1	4	2	3	30000	3000	2	0	0	0	0	0	1	0	1	10	3	3	0	1	3	2	1	3	3	2	1	1	1	2	3	1	0	0	0	0	0	0	0	0	0
1	11624	0	60	1	41046	1		2	1	4	2	3	35000	2000	2	0	0	0	0	0	1	0	1	10	3	3	0	1	3	2	1	3	3	2	1	1	1	2	3	1	0	0	0	0	0	0	0	0	0
1	11542	0	66	1	41046	1		2	1	4	2	3	35000	2000	2	0	0	0	0	0	1	0	1	10	3	3	0	1	3	2	1	3	3	2	1	1	1	2	3	1	0	0	0	0	0	0	0	0	0
1	11544	0	60	1	41046	1		1	4	4	2	2	35000	2000	2	1	0	0	0	0	0	0	0	0	0	0	0	2	3	1	1	3	3	3	3	3	2	2	2	1	0	0	0	0	0	0	0	0	0
1	11561	0	65	1	41046	1		1	4	4	2	2	42000	2000	2	1	0	0	0	0	0	0	0	0	0	0	0	2	3	1	1	3	3	3	3	3	2	2	2	1	0	0	0	0	0	0	0	0	0
1	11189	0	65	1	40844	10	4	1	4	4	4	2	3600	3600	3	1	1	0	0	0	0		0	0	0	0	0	2	1	1	1	2	2	1	3	3	2	2	4	1	0	0	1	1	0	1	0	0	0
1	11301	0	60	1	40905	2		2	1	4	2	3	10000	5000	3	0	0	0	0	0	0		0	0	0	0	0	2	4	2	4	4	4	4	3	4	3	1	3	1	0	0	0	1	0	0	0	0	0
1	11337	0	62	1	40999	62		2	1	4	4	4	3000	300	2	0	0	0	30	20	0	0	0	0	0	0	0	2	3	1	1	3	2	1	4	4	1	3	4	0	0	0	1	1	0	0	0	0	1
1	11758	0	72	2	41043	63		2	1	4	2	2	30000	1500	2	1	1	0	0	0	0	0	0	0	0	0	0	2	3	2	2	3	4	3	3	3	1	2	3	1	0	0	1	1	0	0	0	0	0
1	11493	0	62	1	41022	61		1	1	5	2	2	20000	2000	1	1	0	0	0	0	0		0	0	0	0	0	1	3	3	3	3	3	3	3	3	1	2	1	1	0	1	0	0	0	0	0	0	0
1	11285	0	60	1	40903	4		1	1	5	2	1	12000	12000	2	1	1	1	16	0	0		0	0	0	0	0	2	4	1	2	4	2	4	4	4	3	2	1	0	0	0	0	0	0	0	0	0	0
1	11596	0	61	1	41025	61		1	1	5	3	2	24000	2000	2	0	0	0	0	0	0		0	0	0	0	0	2	4	4	4	4	4	4	4	4	1	2	1	0	0	0	0	0	0	0	0	0	0
1	11781	0	64	1	41045	61		1	1	5	3	2	10000	1000	2	1	0	0	0	0	0		0	0	0	0	0	2	4	4	4	4	4	4	4	4	2	2	1	1	0	0	0	0	0	0	0	0	0
1	11028	0	72	2	40623	2		2	1	5	3	2	20000	10000	2	1	1	0	0	0	0		0	0	0	0	0	2	4	2	3	4	4	4	4	4	3	2	1	0	0	0	0	0	0	0	0	0	0
1	11312	0	60	1	40903	11		1	1	5	1	1	7200	7200	1	1	1	0	0	0	0		0	0	0	0	0	2	4	1	1	4	3	3	4	4	2	2	2	1	0	0	0	0	0	0	0	0	0
1	11188	0	60	1	40844	10	4	1	1	5	2	1	36000	18000	2	1	0	0	0	0	0		0	0	0	0	0	2	3	3	3	3	3	1	2	2	2	3	2	1	0	0	0	0	0	0	0	0	0
1	11398	0	60	1	41018	61		1	1	5	1	2	24000	2000	2	1	0	0	0	0	0		0	0	0	0	0	2	3	3	3	3	3	3	3	3	2	1	2	1	0	0	0	0	0	0	0	0	0
1	11585	0	69	1	41025	61		1	1	5	3	2	50000	5000	2	0	0	0	0	0	0		0	0	0	0	0	2	3	3	3	3	3	3	3	3	2	1	2	1	0	0	0	0	0	0	0	0	0
1	11045	0	72	2	40624	3		2	1	5	1	3	7000	700	2	1	1	0	0	0	0		0	0	0	0	0	2	2	2	1	3	1	1	3	3	2	2	3	1	0	0	0	0	0	0	0	0	0
1	11570	0	60	1	41025	1		1	1	5	3	1	30000	3000	1	0	0	0	0	0	0		0	0	0	0	0	2	4	1	4	4	2	4	4	4	1	2	1	1	0	0	0	0	0	0	0	0	0
1	11682	0	65	1	41037	61		1	2	5	2	2	35000	2000	2	1	0	0	0	0	0		0	0	0	0	0	2	3	3	3	3	3	3	3	3	1	2	3	1	0	0	0	0	0	0	0	0	0
1	11687	0	71	2	41037	61		1	1	5	2	2	40000	2000	2	0	0	0	0	0	0		0	0	0	0	0	2	2	2	2	3	3	3	2	2	2	2	3	0	0	0	0	0	0	0	0	0	0
1	11166	0	63	1	40844	3	4	1	1	5	3	2	20000	10000	2	1	0	0	0	0	0		0	0	0	0	0	1	1	2	2	3	3	3	3	3	1	2	2	0	0	0	0	0	0	0	0	0	0
1	11505	0	73	2	41023	1		1	1	5	4	2	40000	4000	2	0	0	0	0	0	0	0	0	0	0	0	0	3	3	1	3	4	4	4	4	4	1	1	1	1	0	0	0	0	0	0	0	0	0
1	11528	0	60	1	41023	63		1	1	5	2	3	30000	3000	2	1	0	0	0	0	0		0	0	0	0	0	2	2	2	2	2	2	2	2	2	2	2	2	0	0	0	0	0	0	0	0	0	0
1	11593	0	60	1	41025			1	1	5	1	2	10000	10000	1	1	0	0	0	0	0		0	0	0	0	0	2	4	1	3	4	4	1	4	4	1	2	1	1	0	0	0	0	0	0	0	0	0
1	11390	0	60	1	41018	62		1	1	5	3	2	20000	2000	2	1	0	0	0	0	0	0	0	0	0	0	0	2	1	1	3	3	3	3	3	3	1	2	1	1	1	1	0	0	0	0	0	0	0
1	11646	0	62	1	41011	61		1	1	5	2	2	40000	4000	2	1	0	0	0	0	0	0	0	0	0	0	0	2	3	1	4	4	4	4	4	4	1	2	1	1	0	0	0	0	0	0	0	0	0
1	11360	0	72	2	41010	61		1	1	5	2	2	30000	3000	2	0	0	0	0	0	0	0	0	0	0	0	0	2	3	1	2	3	3	3	3	3	2	1	1	1	1	1	0	0	0	0	0	0	0
1	11364	0	75	2	41011	61		1	1	5	2	2	20000	1800	2	1	0	0	0	0	0	0	0	0	0	0	0	2	3	1	4	4	4	4	4	4	1	2	1	1	0	0	0	0	0	0	0	0	0
1	11642	0	78	2	41009	61		1	1	5	2	2	30000	3000	2	0	0	0	0	0	0	0	0	0	0	0	0	2	3	1	2	3	3	3	3	3	2	1	1	1	1	1	0	0	0	0	0	0	0
1	11460	0	76	2	41019	61		1	1	5	2	1	10000	800	2	1	0	0	0	0	0	0	0	0	0	0	0	2	3	1	1	3	3	3	3	3	2	1	2	1	0	0	0	0	0	0	0	0	0
1	11456	0	60	1	41019	61		1	2	5	2	2	36000	3000	2	1	0	0	0	0	0	0	0	0	0	0	0	2	3	2	2	3	3	3	3	3	2	2	2	1	0	0	0	0	0	0	0	0	0
1	11899	0	78	2	41050	63		1	1	5	2	2	30000	3000	2	1	0	0	0	0	0	0	0	0	0	0	0	2	2	2	2	3	3	3	3	3	2	2	2	1	0	0	0	0	0	0	0	0	0
1	11522	0	63	1	41023	66		1	1	5	2	1	40000	4000	2	0	0	0	0	0	0	0	0	0	0	0	0	2	1	1	3	3	3	2	2	2	2	2	3	1	0	0	0	0	0	0	0	0	0
1	11892	0	64	1	41050	66		1	1	5	3	1	10000	1000	2	1	0	0	0	0	0	0	0	0	0	0	0	2	3	3	3	2	2	3	3	3	2	2	3	0	0	0	0	0	0	0	0	0	0
1	11511	0	60	1	41023	2		1	1	5	2	1	0	0	3	0	0	0	0	0	0	0	0	0	0	0	0	2	1	1	1	1	1	1	1	1	2	2	3	0	0	0	0	0	0	0	0	0	0
1	11512	0	65	1	41023	2		1	1	5	1	1	30000	2000	3	0	0	0	0	0	0	0	0	0	0	0	0	2	1	1	1	1	1	1	1	1	2	2	3	0	0	0	0	0	0	0	0	0	0
1	11896	0	74	2	41050	66		2	1	5	4	3	30000	3000	3	1	0	0	0	0	0	0	0	0	0	0	0	2	3	3	3	2	2	3	3	3	2	2	3	0	0	0	0	0	0	0	0	0	0
1	11803	0	60	1	41051	62		1	1	5	3	2	20000	2000	2	1	0	0	0	0	0	0	0	0	0	0	0	3	2	3	4	2	3	3	3	3	1	1	1	1	0	0	0	0	0	0	0	0	0
1	11807	0	65	1	41051	62		1	1	5	4	2	10000	1000	2	1	0	0	0	0	0	0	0	0	0	0	0	2	3	3	3	3	3	3	3	3	2	2	1	1	0	0	0	0	0	0	0	0	0
1	11574	0	60	1	41038	63		1	1	5	2	2	42000	2000	2	1	0	0	0	0	0	0	0	0	0	0	0	2	1	2	2	2	3	3	3	3	2	2	2	1	0	0	0	0	0	0	0	0	0
1	11394	0	65	1	41018	63		1	1	5	2	2	3600	300	2	1	0	0	0	0	0	0	0	0	0	0	0	2	1	2	2	2	3	3	3	3	2	2	2	1	0	0	0	0	0	0	0	0	0
1	11891	0	65	1	41050	66		1	1	5	3	2	40000	4000	2	1	0	0	0	0	0	0	0	0	0	0	0	2	3	3	3	2	2	2	3	3	3	2	3	0	0	0	0	0	0	0	0	0	0
1	11901	0	67	1	41050	66		1	1	5	2	2	20000	2000	2	1	0	0	0	0	0	0	0	0	0	0	0	2	3	3	3	3	2	2	2	3	2	2	3	0	0	0	0	0	0	0	0	0	0
1	11818	0	60	1	41053	2		1	1	5	2	2	20000	2000	3	1	0	0	0	0	0	0	0	0	0	0	0	2	1	1	1	1	1	1	1	1	2	2	3	0	0	0	0	0	0	0	0	0	0
1	11482	0	60	1	41019	63		1	2	5	3	2	20000	2000	2	1	0	0	0	0	0	0	0	0	0	0	0	2	3	1	1	3	3	3	3	3	2	1	2	1	0	0	0	0	0	0	0	0	0
1	11811	0	60	1	41051	62		1	4	5	2	2	21100	1800	2	1	0	0	0	0	0	0	0	0	0	0	0	2	3	3	3	3	3	3	3	3	2	2	2	1	0	0	0	0	0	0	0	0	0
1	11647	0	60	1	41011	61		1	1	5	2	2	3210	1000	1	0	0	0	0	0	0	0	0	0	0	0	0	2	3	2	2	3	3	3	3	3	2	2	3	1	0	0	0	0	0	0	0	0	0
1	11365	0	69	1	41011	61		1	1	5	2	2	20000	2001	1	0	0	0	0	0	0	0	0	0	0	0	0	2	3	2	2	3	3	3	3	3	2	2	3	1	0	0	0	0	0	0	0	0	0
1	11723	0	60	1	41027	2		1	4	5	3	2	5000	500	2	1	0	0	0	0	0	0	0	0	0	0	0	2	1	1	1	1	1	1	1	1	2	2	3	0	0	0	0	0	0	0	0	0	0
1	11704	0	64	1	41033	2		1	1	5	2	2	15000	1000	3	0	0	0	0	0	0	0	0	0	0	0	0	2	1	1	1	1	1	1	1	1	2	2	3	0	0	0	0	0	0	0	0	0	0
1	11750	0	69	1	41033	2		1	1	5	2	2	20000	2000	3	0	0	0	0	0	0	0	0	0	0	0	0	2	1	1	1	1	1	1	1	1	2	2	3	0	0	0	0	0	0	0	0	0	0
1	11713	0	60	1	41033	2		1	1	5	2	3	20000	2000	3	0	0	0	0	0	0	0	0	0	0	0	0	1	2	1	1	2	1	1	1	1	2	2	3	0	0	0	0	0	0	0	0	0	0
1	11725	0	87	3	41036	2		1	1	5	3	1	15000	1200	1	0	0	0	0	0	0	0	0	0	0	0	0	2	1	1	1	1	1	1	1	1	2	2	3	0	0	0	0	0	0	0	0	0	0
1	11146	0	65	1	40844	2	4	1	1	5	3	2	80000	10000	3	1	1	0	0	0	0		0	0	0	0	0	2	3	3	1	3	3	3	3	3	2	1	4	1	0	0	0	0	0	0	0	0	0
1	11185	0	65	1	40844	4	4	1	1	5	2	1	3600	290	1	1	1	0	0	0	0		0	0	0	0	0	2	3	3	1	3	4	4	4	4	3	2	3	1	0	0	0	0	0	0	0	0	0
1	11315	0	62	1	40903	2		1	1	5	1	2	8000	4000	1	1	1	0	0	0	0		0	0	0	0	0	2	2	1	1	3	3	1	2	2	2	2	2	1	0	0	0	0	0	0	0	0	0
1	11598	0	60	1	41024	1		1	1	5	1	2	20000	2000	2	1	0	0	0	0	0		0	0	0	0	0	2	3	1	1	3	3	3	3	3	2	1	2	1	0	0	0	0	0	0	0	0	0
1	11729	0	68	1	41036	1		1	1	5	2	1	40000	10000	1	1	0	0	0	0	0		0	0	0	0	0	2	3	1	3	3	3	3	3	3	1	1	1	1	0	0	0	0	0	0	0	0	0
1	11731	0	76	2	41036	1		1	1	5	2	3	40000	10000	3	0	0	0	0	0	0		0	0	0	0	0	2	2	2	2	2	3	3	3	4	2	2	3	0	0	0	0	0	0	0	0	0	0
1	11351	0	69	1	41005	62		1	1	5	1	1	7000	600	1	0	0	0	0	0	0	0	0	0	0	0	0	2	4	1	3	4	4	1	2	2	1	1	4	0	0	0	0	0	0	0	0	0	0
1	11557	0	60	1	41046	1		2	3	5	5	2	65000	5000	3	0	0	0	0	0	0	0	0	0	0	0	0	1	1	1	1	1	1	1	1	1	2	2	3	0	0	0	0	0	0	0	0	0	0
1	11506	0	69	1	41023	1		2	3	5	5	2	65000	5000	3	0	0	0	0	0	0	0	0	0	0	0	0	1	1	1	1	1	1	1	1	1	2	2	3	0	0	0	0	0	0	0	0	0	0
1	11793	0	60	1	41046	1		1	1	5	2	2	15000	1000	2	1	0	0	0	0	0		0	0	0	0	0	2	2	2	2	1	1	1	3	3	2	2	3	0	0	0	1	0	0	0	0	0	0
1	11507	0	60	1	41023	1		1	1	5	2	2	20000	2000	2	0	0	0	0	0	0	0	0	0	0	0	0	2	2	2	2	3	3	3	3	3	2	2	3	0	0	0	1	0	0	0	0	0	0
1	11558	0	62	1	41046	1		1	1	5	2	2	42000	2000	2	0	0	0	0	0	0	0	0	0	0	0	0	2	2	2	2	3	3	3	3	3	2	2	3	0	0	0	1	0	0	0	0	0	0
1	11618	0	60	1	41032	62		1	1	5	1	3	36000	3000	2	1	0	0	0	0	0	0	0	0	0	0	0	2	3	3	2	2	2	2	2	2	1	1	1	1	0	0	1	0	0	0	0	0	0
1	11569	0	60	1	41025	1		1	1	5	2	1	42000	2000	1	0	0	0	0	0	0		0	0	0	0	0	2	4	1	4	4	4	4	4	4	1	1	1	1	0	0	1	0	0	0	0	0	0
1	11299	0	70	2	40903	2		1	1	5	1	1	6000	500	1	1	0	0	0	0	0		0	0	0	0	0	2	3	1	2	3	2	3	3	3	3	2	3	1	0	0	0	0	0	0	0	1	0
1	11047	0	64	1	40624	5		2	1	5	1	2	3000	2500	3	0	0	0	0	0	0		0	0	0	0	0	2	3	1	1	3	1	2	1	1	2	2	3	1	1	0	0	1	0	1	0	0	0
1	11075	0	60	1	40844	7		1	1	5	3	2	20000	10000	2	1	1	0	0	0	0		0	0	0	0	0	2	4	2	3	4	4	4	4	4	3	2	1	0	0	0	0	0	0	0	0	0	0
1	11093	0	77	2	40843	2	4	1	1	5	1	3	7000	700	2	1	1	0	0	0	0		0	0	0	0	0	2	2	2	1	3	1	1	3	3	2	2	3	1	0	0	0	0	0	0	0	0	0
1	11292	0	62	1	40903	11		1	1	5	2	1	12000	3000	4	1	0	0	0	0	0		0	0	0	0	0	2	2	1	1	3	2	1	3	3	3	2	3	0	0	0	0	0	0	0	0	0	0
1	11545	0	60	1	41036	2		1	2	5	2	2	35000	2000	2	1	0	0	0	0	0	0	0	0	0	0	0	2	1	1	1	1	1	1	1	1	2	2	3	0	0	0	1	1	0	0	0	0	0
1	11562	0	65	1	41036	2		1	2	5	2	2	30000	3000	2	1	0	0	0	0	0	0	0	0	0	0	0	2	1	1	1	1	1	1	1	1	2	2	3	0	0	0	1	1	0	0	0	0	0
1	11095	0	82	3	40843	2	4	1	1	5	1	2	3000	2500	3	0	0	0	0	0	0		0	0	0	0	0	2	3	1	1	3	1	2	1	1	2	2	3	1	1	0	0	1	0	1	0	0	0
1	11148	0	70	2	40844	2	4	1	1	5	1	1	30000	3000	1	1	1	0	0	0	0		0	0	0	0	0	2	3	2	2	3	3	2	3	2	2	2	2	1	0	0	1	1	0	0	0	0	0
1	11202	0	73	2	40844	2	4	1	1	5	2	2	8000	4000	2	1	1	0	0	0	0		0	0	0	0	0	1	3	1	3	3	3	1	3	3	2	3	1	1	0	0	1	0	0	0	0	0	0
1	11504	0	60	1	40695	1		1	1	5	3	2	20000	2000	2	1	0	0	0	0	0	0	0	0	0	0	0	3	3	1	2	4	4	4	4	4	2	1	1	1	0	0	1	0	0	0	0	0	1
1	11311	1	77	2	40903	11		1	1	5	2	3	2400	2400	3	1	0	0	0	0	0		0	0	0	0	0	2	3	1	3	3	1	1	3	3	2	2	4	0	0	0	0	0	0	0	0	0	0
1	11316	0	68	1	40903	2		1	4	5	3	3	30000	30000	2	0	1	0	0	0	0		0	0	0	0	0	2	1	2	3	4	4	2	2	2	1	2	2	1	0	0	0	1	0	0	0	0	0
1	11143	0	80	3	40844	3	4	1	1	5	1	2	5000	2500	2	1	1	0	0	0	0		0	0	0	0	0	2	2	2	2	3	3	3	3	3	2	2	2	0	0	0	0	0	0	0	0	0	0
1	11601	0	60	1	41025	1		1	1	5	3	1	36000	3000	1	1	0	0	0	0	0		0	0	0	0	0	2	4	1	3	4	4	2	4	4	1	2	1	1	0	0	1	0	0	0	0	0	0
1	11190	0	73	2	40844	10	4	1	1	5	2	2	3400	3400	2	1	1	0	0	0	0		0	0	0	0	0	2	3	2	2	4	3	2	3	3	2	2	3	0	0	0	1	1	0	0	0	0	0
1	11186	1	68	1	40844	4	4	1	4	5	3	2	7200	4000	3	0	0	0	0	0	0		0	0	0	0	0	2	3	3	3	3	3	1	3	3	2	2	4	0	0	0	1	1	0	0	0	1	0
1	11361	0	75	2	41011	61		1	1	5	3	1	30000	3000	1	1	0	0	0	0	0		0	0	0	0	0	2	3	2	2	3	3	1	3	3	2	2	2	0	0	0	1	1	0	0	0	0	1
1	11297	0	60	1	40903	2		1	1	5	1	1	10000	10000	2	1	1	0	0	0	0		0	0	0	0	0	2	4	1	1	4	3	1	3	3	1	2	2	1	0	0	0	1	0	0	1	1	1
1	11211	0	68	1	40844	7		1	4	5	2	2	18000	18000	2	1	1	0	0	0	0		0	0	0	0	0	2	3	2	3	3	3	1	1	1	1	3	2	1	0	0	1	1	1	1	0	0	0
1	11308	0	74	2	40903	1		1	1	5	3	2	3000	3000	2	0	0	0	0	0	0		0	0	0	0	0	1	2	1	1	4	4	3	1	1	3	2	4	1	0	0	1	1	1	0	0	0	1
1	11212	0	84	3	40844	2	4	2	1	6	3	1	10000	5000	1	1	1	0	0	0	0		0	0	0	0	0	2	3	3	3	3	3	3	3	3	2	1	2	1	0	0	0	0	0	0	0	0	0
1	11776	0	64	1	41044	61		1	1	6	3	2	30000	1500	2	1	0	0	0	0	0		0	0	0	0	0	2	3	3	3	3	3	3	3	3	2	2	2	1	0	0	0	0	0	0	0	0	0
1	11161	0	78	2	40844	7	4	2	1	6	1	2	5000	500	2	1	1	0	0	0	0		0	0	0	0	0	2	3	1	1	3	3	1	3	3	2	2	2	1	0	0	0	0	0	0	0	0	0
1	11628	0	65	1	41027	1		2	1	6	4	2	2000	2000	3	1	1	0	0	0	0		0	0	0	0	0	2	3	2	4	4	2	1	1	1	2	2	2	1	0	0	0	0	0	0	0	0	0
1	11685	0	66	1	41037	61		2	1	6	2	2	40000	4000	2	0	0	0	0	0	0		0	0	0	0	0	2	2	2	2	3	3	4	4	4	2	2	3	0	0	0	0	0	0	0	0	0	0
1	11387	0	74	2	41017	62		2	2	6	3	2	24000	2000	1	1	0	0	0	0	0	0	0	0	0	0	0	2	3	3	1	3	3	1	3	3	1	3	2	0	0	0	0	0	0	0	0	0	0
1	11617	0	65	1	41032	62		2	1	6	2	1	40000	1500	1	1	0	0	0	0	0	0	0	0	0	0	0	2	3	2	3	3	4	4	4	4	1	2	2	1	0	0	0	0	0	0	0	0	0
1	11823	0	72	2	41053	2		1	1	6	3	2	30000	1500	1	1	0	0	0	0	0	0	0	0	0	0	0	2	1	1	1	1	1	1	1	1	2	2	3	0	0	0	0	0	0	0	0	0	0
1	11695	0	62	1	41033	2		2	1	6	3	1	40000	2000	2	1	1	0	0	0	0	0	0	0	0	0	0	2	1	1	1	1	1	1	1	1	2	2	3	0	0	0	0	0	0	0	0	0	0
1	11742	0	71	2	41033	2		2	1	6	3	1	40000	2000	2	1	1	0	0	0	0	0	0	0	0	0	0	2	1	1	1	1	1	1	1	1	2	2	3	0	0	0	0	0	0	0	0	0	0
1	11535	0	66	1	41024	66		2	1	6	1	2	10000	1000	2	0	0	0	0	0	0	0	0	0	0	0	0	2	3	3	3	2	2	3	3	3	2	2	3	1	0	0	0	0	0	0	0	0	0
1	11400	0	60	1	41028	1		2	1	6	4	2	38000	3800	3	1	1	0	0	0	0	0	0	0	0	0	0	2	3	2	2	4	4	3	2	2	2	2	2	1	0	0	0	0	0	0	0	0	0
1	11499	0	61	1	41028	1		2	1	6	4	2	20000	10000	3	1	1	0	0	0	0	0	0	0	0	0	0	2	3	2	2	4	4	3	2	2	2	2	2	1	0	0	0	0	0	0	0	0	0
1	11580	0	66	1	41031	2		1	1	6	5	1	20000	2000	1	0	0	0	0	0	0	0	0	0	0	0	0	2	1	1	1	1	1	1	1	1	2	2	3	0	0	0	0	0	0	0	0	0	0
1	11513	0	60	1	41023	2		1	1	6	5	3	30000	2000	1	0	0	0	0	0	0	0	0	0	0	0	0	2	1	1	1	1	1	1	1	1	2	2	3	0	0	0	0	0	0	0	0	0	0
1	11503	0	65	1	41031	2		1	1	6	5	3	30000	2000	1	0	0	0	0	0	0	0	0	0	0	0	0	2	1	1	1	1	1	1	1	1	2	2	3	0	0	0	0	0	0	0	0	0	0
1	11612	0	60	1	41027	2		1	1	6	5	1	85000	4000	2	1	1	0	0	0	0	0	0	0	0	0	0	2	1	2	1	1	1	1	1	1	2	2	3	0	0	0	0	0	0	0	0	0	0
1	11771	0	65	1	41044	2		1	1	6	5	1	85000	4000	2	1	1	0	0	0	0	0	0	0	0	0	0	2	1	2	1	1	1	1	1	1	2	2	3	0	0	0	0	0	0	0	0	0	0
1	11639	1	60	1	41005	61		1	1	6	3	4	30000	1500	4	1	0	0	0	0	0	0	0	0	0	0	0	2	3	1	1	3	3	3	3	3	2	1	3	0	0		0	0	0	0	0	0	0
1	11257	0	64	1	40840	3		2	1	6	3	1	30000	30000	1	1	1	0	0	0	0		0	0	0	0	0	2	3	3	3	3	3	1	3	3	1	2	1	1	0	0	0	0	0	1	0	0	0
1	11309	0	65	1	40903	1		2	1	6	2	3	3000	3000	3	0	0	0	0	0	0		0	0	0	0	0	2	2	1	2	4	3	1	1	1	2	2	3	0	0	0	0	0	0	0	0	0	0
1	11597	0	62	1	41024	1		1	1	6	2	2	15000	1300	2	1	0	0	0	0	0		0	0	0	0	0	2	3	1	1	3	3	3	3	3	2	1	2	1	0	0	0	0	1	0	0	0	0
1	11126	0	62	1	40843	6	4	1	1	6	2	2	12000	3000	2	1	1	0	0	0	0		0	0	0	0	0	2	2	1	2	4	3	1	3	3	3	3	2	1	0	0	0	0	0	0	0	0	0
1	11383	0	60	1	41017	62		2	1	6	4	1	3600	300	3	0	0	0	0	0	0	0	0	0	0	0	0	2	4	1	2	2	2	2	2	2	1	2	1	0	0	0	0	0	0	0	0	0	0
1	11396	0	60	1	41018	62		2	1	6	4	2	24000	2000	3	0	0	0	0	0	0	0	0	0	0	0	0	2	3	2	3	3	3	1	3	3	2	3	1	0	0	0	0	0	0	0	0	0	0
1	11381	0	75	2	41017	62		1	2	6	2	3	20000	2000	3	0	0	0	0	0	0	0	0	0	0	0	0	2	3	1	3	3	3	3	3	3	1	2	2	0	0	0	0	0	0	0	0	0	0
1	11336	0	72	2	40999	62		2	1	6	2	3	10000	1000	3	1	0	0	0	0	0	0	0	0	0	0	0	2	3	1	2	3	3	3	3	3	1	2	2	1	0	0	0	0	0	0	0	0	0
1	11333	0	84	3	40999	62		2	1	6	2	2	6000	600	2	1	1	0	0	0	0	0	0	0	0	0	0	2	3	1	1	3	3	3	3	3	2	2	2	1	0	0	0	0	0	0	0	0	0
1	11616	0	76	2	41032	62		1	1	6	4	1	24000	12000	1	1	0	0	0	0	0	0	0	0	0	0	0	1	3	2	2	2	3	2	2	2	1	3	1	1	0	0	0	1	0	0	0	0	0
1	11289	0	63	1	40903	4		2	1	6	2	2	10000	5000	1	1	1	0	0	0	0		0	0	0	0	0	2	3	1	1	3	3	3	3	3	1	1	1	0	0	0	1	0	0	0	0	0	0
1	11636	0	60	1	41050	61		1	1	6	5	1	33000	3000	1	1	1	0	0	0	0		0	0	0	0	0	2	4	4	4	4	4	4	4	4	1	2	1	0	0	0	1	0	0	0	0	0	0
1	11839	0	71	2	41054	61		1	1	6	3	2	20000	2000	2	1	0	0	0	0	0		0	0	0	0	0	2	3	3	3	2	2	2	2	2	2	1	3	1	0	0	1	0	0	0	0	0	0
1	11041	0	61	1	40624	2		2	1	6	4	2	36000	12000	2	1	1	0	0	0	0		0	0	0	0	0	2	3	3	3	3	3	3	3	3	1	2	3	1	0	0	1	0	0	0	0	0	0
1	11156	0	64	1	40844	7	4	1	1	6	2	2	7000	1500	2	1	1	0	0	0	0		0	0	0	0	0	2	3	2	3	3	3	3	3	3	2	1	2	1	0	0	1	0	0	0	0	0	0
1	11066	0	60	1	40842	2		2	1	6	3	1	6000	6000	1	1	1	1	18	1	0		0	0	0	0	0	2	3	1	1	3	3	1	3	3	2	2	1	1	0	0	1	0	0	0	0	0	0
1	11019	0	71	2	40623	2		2	1	6	3	1	6000	6000	1	1	1	1	18	1	0		0	0	0	0	0	2	3	1	1	3	3	1	3	3	2	2	1	1	0	0	1	0	0	0	0	0	0
1	11042	0	78	2	40624	3		2	1	6	5	2	48000	24000	2	1	1	0	0	0	0		0	0	0	0	0	2	3	2	3	3	2	3	3	3	2	2	2	1	0	0	0	1	1	0	0	0	0
1	11841	0	60	1	41054	63		1	1	6	4	2	30000	1500	2	1	1	0	0	0	0	0	0	0	0	0	0	2	3	2	3	4	4	3	3	3	2	1	3	1	0	0	1	1	0	0	0	0	0
1	11089	0	60	1	40844	6		1	1	6	4	2	36000	12000	2	1	1	0	0	0	0		0	0	0	0	0	2	3	3	3	3	3	3	3	3	1	2	3	1	0	0	1	0	0	0	0	0	0
1	11147	0	80	3	40844	2	4	1	4	6	1	1	8000	8000	1	1	1	0	0	0	0		0	0	0	0	0	2	3	3	3	1	2	1	3	3	2	3	3	1	0	0	1	0	1	0	0	0	0
1	11199	0	65	1	40844	6		1	1	6	5	2	30000	10000	2	1	1	0	0	0	0		0	0	0	0	0	2	4	1	1	4	4	2	3	3	3	2	3	1	0	0	1	0	0	0	0	0	0
1	11168	0	60	1	40844	3	4	1	1	6	3	2	31000	3000	3	0	0	0	0	0	0		0	0	0	0	0	1	3	3	3	3	3	3	3	3	2	1	3	1	1	0	0	0	0	0	0	1	0
1	11354	0	62	1	41005	62		1	1	6	3	4	12000	1200	4	1	0	0	0	0	0	0	0	0	0	0	0	2	3	1	1	3	3	3	3	3	2	1	3	0	0	0	0	0	0	0	0	0	0
1	11039	0	72	2	40624	6		2	1	6	4	3	24000	8000	3	1	1	0	0	0	0		0	0	0	0	0	2	2	1	1	3	1	2	1	4	3	2	3	1	0	0	1	1	1	0	0	0	0
1	11246	0	80	3	40840	1	4	2	1	6	1	4	5000	5000	4	0	0	0	0	0	1	30	1	1	5	5	1	1	2	2	2	4	4	3	2	2	1	1	3	1	0	0	1	0	0	0	0	0	0
1	11346	0	60	1	40999	62		1	1	6	2	2	15000	1500	2	1	0	0	0	0	0	0	0	0	0	0	0	2	3	1	1	3	3	3	3	3	2	1	2	1	0	0	1	0	0	0	0	0	0
1	11386	0	70	2	41017	62		1	2	6	3	2	20000	2000	2	0	0	0	0	0	0	0	0	0	0	0	0	2	3	1	3	3	3	1	3	3	1	3	2	1	0	0	1	0	0	0	0	1	0
1	11090	0	66	1	40844	6		2	1	6	5	2	48000	24000	2	1	1	0	0	0	0		0	0	0	0	0	2	3	2	3	3	2	3	3	3	2	2	2	1	0	0	0	1	1	0	0	0	0
1	11834	0	60	1	41054	61		1	1	6	3	2	15000	1000	2	1	0	0	0	0	0	0	0	0	0	0	0	2	3	3	2	4	4	4	4	4	2	1	3	1	0		1	1	1	1	0	0	0
1	11727	0	72	2	41036	1		2	1	6	3	2	30000	3000	2	1	0	0	0	0	0		0	0	0	0	0	2	3	1	1	3	3	3	3	3	2	2	2	1	0	0	1	0	0	0	0	0	0
1	11087	0	61	1	40844	6		1	1	6	4	3	24000	8000	3	1	1	0	0	0	0		0	0	0	0	0	2	2	1	1	3	1	2	1	4	3	2	3	1	0	0	1	1	1	0	0	0	0
1	11734	0	63	1	41036	63		2	1	6	4	2	24000	2000	2	1	1	0	0	0	0	0	0	0	0	0	0	2	3	1	1	3	3	3	3	3	2	2	3	1	0	0	1	1	0	0	0	0	0
1	11790	0	63	1	41046	1		1	4	6	3	2	20000	2000	2	1	1	0	0	0	0		0	0	0	0	0	2	3	1	1	3	3	3	3	3	2	2	3	1	0	0	1	1	0	0	0	0	0
1	11303	0	75	2	40905	2		1	2	6	5	2	80000	40000	1	1	1	0	0	0	1	25	2	2	5	5	0	2	3	4	2	4	4	2	3	3	3	2	1	1	0	0	1	1	0	0	0	0	0
1	11302	0	69	1	40905	2		1	1	6	5	1	80000	40000	1	0	0	0	0	0	0		0	0	0	0	0	1	3	1	3	4	4	2	2	2	3	2	2	1	0	0	1	1	0	0	1	0	0
2	21089	0	60	1	17.05.2011	2	0	2	1	3	2	2	12000	4000	2	1	1	0	0	0	0	0	0	0	0	0	0	2	2	2	2	3	3	3	1	1	2	2	1	1	1	1	0	0	0	0	0	0	0
2	21186	0	62	1	16.05.2011	3	0	1	1	3	5	2	3000	3000	2	1	1	0	0	0	0	0	0	0	0	0	0	2	3	1	1	3	3	3	3	1	2	1	1	1	1	0	0	0	0	0	0	0	0
2	21471	0	65	1	16.05.2011	9	0	2	3	3	2	3	600	200	3	1	0	0	0	0	0	0	0	0	0	0	0	2	3	1	3	3	3	1	1	1	2	3	1	1	1	0	0	0	0	0	0	0	0
2	21204	0	80	3	17.05.2011	3	0	2	1	3	1	2	1000	1100	1	0	0	1	20	15	0	0	0	0	0	0	0	2	3	1	2	3	3	2	1	1	2	2	2	1	1	0	0	0	0	0	0	0	0
2	21122	0	58	1	12.05.2011	3	0	2	1	3	2	2	6000	6000	2	1	1	0	0	0	0	0	0	0	0	0	0	2	1	1	3	3	3	1	1	1	1	3	2	1	1	1	0	0	0	0	0	0	0
2	21387	0	60	1	12.05.2011	9	0	2	1	3	2	2	4000	2000	2	1	1	0	0	0	0	0	0	0	0	0	0	2	3	1	2	4	4	1	4	4	2	2	2	1	1	1	0	0	0	0	0	0	0
2	21072	0	61	1	16.05.2011	2	0	2	1	3	2	2	1000	1000	2	1	1	1	12	4	0	0	0	0	0	0	0	2	3	2	2	3	3	3	3	2	2	2	2	1	1	1	0	0	0	0	0	0	0
2	21127	0	61	1	13.05.2011	3	0	1	1	3	1	2	2000	2000	2	1	1	0	0	0	0	0	0	0	0	0	0	2	1	2	1	3	3	1	1	1	1	3	2	1	1	0	0	0	0	0	0	0	0
2	21113	0	61	1	12.05.2011	3	0	2	1	3	3	2	8000	8000	2	1	1	0	0	0	0	0	0	0	0	0	0	2	3	1	2	3	1	1	3	1	1	3	2	1	1	0	0	0	0	0	0	0	0
2	21286	0	62	1	17.05.2011	3	0	1	1	3	2	2	2000	500	2	1	1	0	0	0	0	0	0	0	0	0	0	2	1	1	1	3	3	1	1	1	1	3	2	1	1	1	0	0	0	0	0	0	0
2	21123	0	63	1	13.05.2011	3	0	2	1	3	3	2	5000	5000	2	1	1	0	0	0	0	0	0	0	0	0	0	2	1	2	3	3	2	1	1	1	1	3	2	1	1	0	0	0	0	0	0	0	0
2	21200	0	63	1	17.05.2011	3	0	2	1	3	2	2	6000	6000	2	1	1	0	0	0	0	0	0	0	0	0	0	1	3	1	3	3	3	1	1	1	2	3	2	1	1	1	0	0	0	0	0	0	0
2	21446	0	65	1	17.05.2011	9	0	2	1	3	2	2	2000	500	2	1	1	0	0	0	0	0	0	0	0	0	0	2	2	1	2	3	3	1	1	1	2	3	2	1	0	0	0	0	0	0	0	0	0
2	21170	0	65	1	13.05.2011	3	0	2	1	3	3	2	5000	5000	2	1	1	0	0	0	0	0	0	0	0	0	0	2	1	1	3	3	1	1	1	1	1	3	2	1	1	0	0	0	0	0	0	0	0
2	21146	0	65	1	14.05.2011	3	0	1	4	3	2	2	3000	3000	2	1	1	0	0	0	0	0	0	0	0	0	0	2	1	2	2	3	3	3	3	1	1	1	2	1	0	0	0	0	0	0	0	0	0
2	21198	0	65	1	17.05.2011	3	0	2	1	3	3	2	1000	600	2	1	1	0	0	0	0	0	0	0	0	0	0	2	1	1	2	3	3	1	1	1	1	3	2	1	1	1	0	0	0	0	0	0	0
2	21263	0	68	1	16.05.2011	6	0	2	1	3	3	2	2000	500	2	1	1	0	0	0	0	0	0	0	0	0	0	2	1	2	3	3	3	2	1	1	1	3	2	0	0	0	0	0	0	0	0	0	0
2	21110	0	68	1	12.05.2011	3	0	2	1	3	2	2	6000	6000	2	1	1	0	0	0	0	0	0	0	0	0	0	2	2	1	2	3	2	1	1	1	1	3	2	1	1	0	0	0	0	0	0	0	0
2	21088	0	69	1	17.05.2011	2	0	2	1	3	1	2	2000	1000	2	1	1	0	0	0	0	0	0	0	0	0	0	2	2	1	1	3	3	2	2	1	2	2	2	1	1	1	0	0	0	0	0	0	0
2	21243	0	71	2	14.05.2011	3	0	1	1	3	1	2	600	600	2	1	1	0	0	0	0	0	0	0	0	0	0	2	1	1	3	3	3	1	1	1	2	2	2	1	0	0	0	0	0	0	0	0	0
2	21158	0	72	2	13.05.2011	3	0	2	1	3	4	2	3000	3000	2	1	1	0	0	0	0	0	0	0	0	0	0	2	2	1	2	3	3	1	3	1	1	3	2	1	1	1	0	0	0	0	0	0	0
2	21202	0	72	2	17.05.2011	3	0	2	1	3	1	2	1100	1000	2	1	1	1	0	0	0	0	0	0	0	0	0	2	1	1	2	3	3	1	1	1	2	3	2	1	0	1	0	0	0	0	0	0	0
2	21128	0	73	2	13.05.2011	3	0	2	4	3	1	2	3000	3000	2	1	1	0	0	0	0	0	0	0	0	0	0	2	1	1	1	3	3	1	1	1	1	3	2	1	1	0	0	0	0	0	0	0	0
2	21095	0	77	2	17.05.2011	2	0	1	4	3	4	2	2500	2500	2	1	1	0	0	0	0	0	0	0	0	0	0	2	2	1	2	3	3	3	3	3	1	1	2	1	1	0	0	0	0	0	0	0	0
2	21414	0	80	3	13.05.2011	9	0	1	1	3	1	2	1000	300	2	1	1	0	0	0	0	0	0	0	0	0	0	2	1	1	2	3	1	1	1	1	2	3	2	0	0	0	0	0	0	0	0	0	0
2	21090	0	60	1	17.05.2011	2	0	1	4	3	1	3	2000	1000	3	1	1	0	0	0	0	0	0	0	0	0	0	2	2	1	2	3	3	3	3	1	2	1	2	1	1	0	0	0	0	0	0	0	0
2	21009	0	62	1	12.05.2011	2	0	2	1	3	2	3	4000	1200	3	1	1	0	0	0	0	0	0	0	0	0	0	1	1	1	2	3	3	2	1	1	2	2	2	1	1	0	0	0	0	0	0	0	0
2	21195	0	65	1	17.05.2011	3	0	2	1	3	4	3	600	600	3	1	1	0	0	0	0	0	0	0	0	0	0	2	1	2	2	3	3	1	1	1	1	3	2	1	1	0	0	0	0	0	0	0	0
2	21060	0	64	1	14.05.2011	2	0	1	1	3	2	1	700	700	2	1	1	0	0	0	0	0	0	0	0	0	0	2	1	1	1	3	3	2	2	1	2	2	3	1	1	0	0	0	0	0	0	0	0
2	21079	0	59	1	16.05.2011	2	0	1	1	3	2	2	2000	2000	2	1	1	0	0	0	0	0	0	0	0	0	0	2	1	1	1	3	3	3	2	1	2	2	3	1	1	1	0	0	0	0	0	0	0
2	21082	0	63	1	16.05.2011	2	0	1	1	3	2	2	1000	2000	2	1	1	0	0	0	0	0	0	0	0	0	0	2	2	1	1	3	3	1	1	1	2	2	3	1	1	0	0	0	0	0	0	0	0
2	21030	0	60	1	13.05.2011	2	0	1	4	3	3	3	3000	1500	3	1	1	0	0	0	0	0	0	0	0	0	0	2	1	1	2	3	3	2	1	1	1	2	3	0	1	0	0	0	0	0	0	0	0
2	21100	0	65	1	16.05.2011	2	0	1	4	3	2	3	1000	1000	3	1	1	0	0	0	0	0	0	0	0	0	0	2	2	1	1	3	3	2	2	1	2	2	3	1	1	0	0	0	0	0	0	0	0
2	21163	0	66	1	13.05.2011	3	0	1	3	3	3	3	500	500	3	1	1	0	0	0	0	0	0	0	0	0	0	2	1	1	2	3	3	1	1	1	1	3	3	1	0	0	0	0	0	0	0	0	0
2	21364	0	61	1	16.05.2011	7	0	1	1	3	2	2	600	600	2	1	1	0	0	0	0	0	0	0	0	0	0	2	1	1	2	3	3	1	1	1	2	3	1	1	0	0	0	0	0	0	0	0	0
2	21196	0	82	3	17.05.2011	3	0	2	4	3	2	2	600	600	2	1	1	0	0	0	0	0	0	0	0	0	0	2	1	1	1	3	3	1	1	1	2	3	3	1	0	0	0	0	0	0	0	0	0
2	21369	0	106	4	17.05.2011	7	0	2	1	3	1	2	1000	1000	2	0	0	0	0	0	0	0	0	0	0	0	0	2	1	1	1	3	3	1	1	1	2	3	3	0	0	0	0	0	0	0	0	0	0
2	21211	0	61	1	12.02.2011	6	0	2	1	3	2	3	4500	750	3	1	1	0	0	0	0	0	0	0	0	0	0	2	1	1	3	4	3	1	1	1	2	2	2	0	1	1	0	0	0	0	0	0	0
2	21383	0	78	2	14.05.2011	7	0	2	1	3	1	2	700	300	2	1	1	0	0	0	0	0	0	0	0	0	0	2	1	1	1	4	4	1	1	1	1	3	2	1	1	0	0	0	0	0	0	0	0
2	21034	0	66	1	13.05.2011	2	0	2	1	3	1	1	3000	1500	2	1	1	0	0	0	0	0	0	0	0	0	0	2	1	1	2	3	3	2	2	1	2	2	2	1	1	0	0	0	0	0	0	0	0
2	21190	0	61	1	16.05.2011	3	0	1	1	3	2	2	6000	6000	2	1	1	0	0	0	0	0	0	0	0	0	0	2	2	1	2	3	3	1	3	1	1	2	2	1	1	0	0	0	0	0	0	0	0
2	21194	0	61	1	17.05.2011	3	0	2	1	3	4	2	1100	100	2	1	1	0	0	0	0	0	0	0	0	0	0	2	1	1	2	3	3	2	2	1	1	2	2	1	1	1	0	0	0	0	0	0	0
2	21377	0	62	1	17.05.2011	7	0	2	1	3	1	2	800	350	2	1	1	0	0	0	0	0	0	0	0	0	0	2	1	1	2	3	3	1	1	1	2	2	2	1	1	0	0	0	0	0	0	0	0
2	21400	0	63	1	12.05.2011	9	0	1	1	3	3	2	500	300	2	1	1	0	0	0	0	0	0	0	0	0	0	2	2	2	2	4	4	1	4	1	1	3	2	0	1	1	0	0	0	0	0	0	0
2	21206	0	63	1	17.05.2011	3	0	1	1	3	2	2	1000	1000	2	1	1	0	0	0	0	0	0	0	0	0	0	2	1	1	3	3	3	1	1	1	2	3	2	1	0	0	0	0	0	0	0	0	0
2	21401	0	67	1	12.05.2011	9	0	1	1	3	1	2	500	200	2	1	0	0	0	0	0	0	0	0	0	0	0	2	2	4	2	4	4	1	4	1	1	3	2	1	0	0	0	0	0	0	0	0	0
2	21313	0	71	2	13.05.2011	7	0	2	1	3	2	2	500	500	2	1	1	0	0	0	0	0	0	0	0	0	0	2	1	1	3	3	3	1	1	1	2	2	2	1	1	1	0	0	0	0	0	0	0
2	21022	0	63	1	13.05.2011	2	0	1	1	3	2	3	2000	1000	3	1	1	0	0	0	0	0	0	0	0	0	0	2	1	1	1	3	3	1	1	1	2	2	2	1	1	1	0	0	0	0	0	0	0
2	21183	0	61	1	16.05.2011	3	0	2	1	3	1	2	3000	3000	2	1	1	0	0	0	0	0	0	0	0	0	0	2	2	1	2	3	3	3	3	1	1	2	3	1	1	0	0	0	0	0	0	0	0
2	21070	0	78	2	16.05.2011	2	0	2	1	3	2	2	4000	2000	2	1	1	0	0	0	0	0	0	0	0	0	0	2	1	1	1	3	3	1	1	1	2	3	3	1	0	0	0	0	0	0	0	0	0
2	21108	0	65	1	12.05.2011	3	0	2	1	3	2	3	2000	2000	3	1	1	0	0	0	0	0	0	0	0	0	0	2	2	1	1	3	1	1	1	1	1	3	3	1	1	1	0	0	0	0	0	0	0
2	21184	0	80	3	16.05.2011	3	0	1	1	3	2	3	3600	3600	3	1	1	0	0	0	0	0	0	0	0	0	0	2	1	1	2	2	2	2	2	1	2	1	3	1	0	0	0	0	0	0	0	0	0
2	21176	0	65	1	16.05.2011	3	0	2	1	3	3	2	6000	6000	2	1	1	0	0	0	0	0	0	0	0	0	0	2	3	1	1	3	3	2	2	1	1	2	4	1	0	0	0	0	0	0	0	0	0
2	21362	0	68	1	16.05.2011	7	0	2	4	3	3	2	800	400	2	1	1	0	0	0	0	0	0	0	0	0	0	2	3	1	3	3	3	1	2	1	1	3	2	1	1	0	0	0	0	0	0	0	0
2	21254	0	72	2	16.05.2011	6	0	2	1	3	2	2	800	200	2	1	1	0	0	0	0	0	0	0	0	0	0	2	1	1	3	3	3	1	2	1	1	3	2	1	1	1	0	0	0	0	0	0	0
2	21307	0	83	3	14.05.2011	7	0	2	1	3	2	2	1500	600	2	1	1	0	0	0	0	0	0	0	0	0	0	2	3	2	2	3	3	1	1	1	1	3	2	1	0	0	0	0	0	0	0	0	0
2	21303	0	62	1	12.05.2011	7	0	1	1	3	2	2	600	200	3	1	1	0	0	0	0	0	0	0	0	0	0	2	2	1	3	3	3	1	1	1	1	3	2	1	1	0	0	0	0	0	0	0	0
2	21308	0	78	2	13.05.2011	7	0	2	1	3	2	2	1500	600	2	1	1	0	0	0	0	0	0	0	0	0	0	2	1	1	3	3	3	1	1	1	1	3	2	1	0	0	0	0	0	0	0	0	0
2	21140	0	61	1	13.05.2011	3	0	2	1	3	3	2	3000	3000	2	1	1	0	0	0	0	0	0	0	0	0	0	2	2	1	3	3	3	3	3	1	1	3	2	1	1	0	0	0	0	0	0	0	0
2	21191	0	63	1	16.05.2011	3	0	2	1	3	4	2	3600	3600	2	1	1	0	0	0	0	0	0	0	0	0	0	2	1	1	1	3	3	1	1	1	2	2	2	1	1	1	0	0	0	0	0	0	0
2	21179	0	67	1	16.05.2011	3	0	2	1	3	2	2	3600	3600	2	1	1	0	0	0	0	0	0	0	0	0	0	2	1	1	2	3	3	1	1	1	2	2	2	1	1	1	0	0	0	0	0	0	0
2	21168	0	76	2	13.05.2011	3	0	1	1	3	4	2	10000	10000	2	1	1	0	0	0	0	0	0	0	0	0	0	2	3	2	2	3	3	3	3	1	1	1	2	1	0	1	0	0	0	0	0	0	0
2	21104	0	83	3	12.05.2011	3	0	2	4	3	3	2	6000	6000	2	1	1	0	0	0	0	0	0	0	0	0	0	2	2	1	3	3	3	1	1	1	1	3	2	1	0	0	0	0	0	0	0	0	0
2	21182	0	61	1	16.05.2011	3	0	2	1	3	2	3	1000	1000	2	1	1	0	0	0	0	0	0	0	0	0	0	2	3	1	3	3	3	1	1	1	3	3	2	1	1	1	0	0	0	0	0	0	0
2	21187	0	61	1	16.05.2011	3	0	2	4	3	3	2	3000	3000	2	1	1	1	19	4	0	0	0	0	0	0	0	2	2	1	1	3	3	1	1	3	2	3	3	1	1	0	0	0	0	0	0	0	0
2	21397	0	62	1	12.05.2011	9	0	1	1	3	1	2	1000	400	2	1	1	0	0	0	0	0	0	0	0	0	0	2	3	1	2	4	4	1	4	1	1	3	3	0	0	0	0	0	0	0	0	0	0
2	21188	0	64	1	16.05.2011	3	0	2	1	3	5	2	3000	3000	2	1	1	0	0	0	0	0	0	0	0	0	0	2	2	1	2	3	3	3	3	1	1	1	3	1	0	0	0	0	0	0	0	0	0
2	21177	0	65	1	16.05.2011	3	0	2	4	3	2	2	3000	3000	2	1	1	0	0	0	0	0	0	0	0	0	0	2	2	1	1	3	3	1	1	1	1	3	3	1	0	0	0	0	0	0	0	0	0
2	21171	0	68	1	16.05.2011	3	0	2	4	3	1	2	350	350	2	1	1	0	0	0	0	0	0	0	0	0	0	2	1	1	2	3	3	1	1	1	2	3	4	1	1	1	0	0	0	0	0	0	0
2	21203	0	75	2	17.05.2011	3	0	2	1	3	2	2	1500	1000	2	1	1	0	0	0	0	0	0	0	0	0	0	2	3	1	1	3	3	2	1	1	2	3	4	0	1	0	0	0	0	0	0	0	0
2	21396	0	62	1	12.05.2011	9	0	1	1	3	2	1	800	200	3	1	0	0	0	0	0	0	0	0	0	0	0	2	3	1	1	4	4	1	4	1	1	3	4	1	0	0	0	0	0	0	0	0	0
2	21418	0	63	1	13.05.2011	9	0	2	1	3	2	2	5000	400	2	1	1	0	0	0	0	0	0	0	0	0	0	2	2	1	2	3	3	1	3	1	1	3	2	1	1	0	0	0	0	0	0	0	0
2	21116	0	68	1	12.05.2011	3	0	1	4	3	2	3	800	800	3	1	1	0	0	0	0	0	0	0	0	0	0	2	1	1	1	3	2	1	1	1	1	3	2	0	0	0	0	0	0	0	0	0	0
2	21296	0	83	3	13.05.2011	7	0	2	1	3	3	1	1000	230	3	1	1	0	0	0	0	0	0	0	0	0	0	1	3	2	1	4	4	1	1	1	1	3	3	1	0	1	0	0	0	0	0	0	0
2	21162	0	62	1	13.05.2011	3	0	1	1	3	3	2	30000	30000	2	1	1	0	0	0	0	0	0	0	0	0	0	2	2	1	1	3	3	1	1	1	1	3	2	1	1	0	0	0	0	0	0	0	0
2	21175	0	72	2	16.05.2011	3	0	2	1	3	2	2	3600	3600	2	1	1	0	0	0	0	0	0	0	0	0	0	2	2	1	2	3	3	1	1	1	3	3	2	1	1	1	0	0	0	0	0	0	0
2	21302	1	65	1	12.05.2011	7	0	1	4	3	2	3	1000	400	2	1	1	0	0	0	0	0	0	0	0	0	0	2	2	1	3	3	3	1	1	1	1	3	3	0	1	0	0	0	0	0	0	0	0
2	21166	1	62	1	13.05.2011	3	0	1	4	3	4	3	3600	3600	3	1	1	0	0	0	0	0	0	0	0	0	0	2	2	1	2	3	3	1	3	1	1	3	3	1	1	0	0	0	0	0	0	0	0
2	21277	1	63	1	17.05.2011	6	0	1	1	3	1	2	10000	2000	2	1	1	0	0	0	0	0	0	0	0	0	0	2	1	1	3	3	3	1	1	1	1	2	2	1	1	1	0	0	0	0	0	0	0
2	21445	1	60	1	12.05.2011	9	0	1	1	3	2	2	700	300	2	1	1	0	0	0	0	0	0	0	0	0	0	2	4	1	1	3	3	1	1	1	1	3	3	1	0	0	0	0	0	0	0	0	0
2	21425	1	68	1	13.05.2011	9	0	1	1	3	2	2	600	200	2	1	1	0	0	0	0	0	0	0	0	0	0	2	1	1	2	3	3	2	2	1	2	3	3	0	1	1	0	0	0	0	0	0	0
2	21454	1	60	1	17.05.2011	9	0	1	1	3	2	2	600	200	2	1	1	0	0	0	0	0	0	0	0	0	0	2	1	1	2	3	3	3	3	1	1	2	2	1	0	0	0	0	0	0	0	0	0
2	21117	1	61	1	12.05.2011	3	0	2	4	3	2	3	1000	1000	2	1	1	0	0	0	0	0	0	0	0	0	0	2	1	1	1	3	2	1	1	1	1	3	2	1	1	1	0	0	0	0	0	0	0
2	21431	1	63	1	14.05.2011	9	0	1	1	3	2	2	3000	700	2	1	1	0	0	0	0	0	0	0	0	0	0	2	3	1	1	3	3	1	1	1	1	3	3	0	1	0	0	0	0	0	0	0	0
2	21316	0	68	1	13.05.2011	7	0	1	1	3	2	2	800	600	2	1	1	0	0	0	0	0	0	0	0	0	0	2	1	1	3	3	3	1	1	3	2	2	1	1	1	0	0	1	0	0	0	0	0
2	21097	0	66	1	17.05.2011	2	0	2	1	3	2	2	10000	2500	2	1	1	0	0	0	0	0	0	0	0	0	0	2	2	1	1	3	3	2	2	1	2	2	2	1	1	0	0	0	0	0	0	0	0
2	21094	0	78	2	17.05.2011	2	0	1	4	3	2	2	8000	2500	2	1	0	0	0	0	1	0	0	0	0	0	0	2	2	1	1	3	3	1	3	1	2	3	2	1	0	0	0	0	0	0	0	0	0
2	21379	0	70	2	17.05.2011	7	0	1	1	3	2	2	700	300	2	1	1	0	0	0	0	0	0	0	0	0	0	2	1	1	1	3	3	1	1	1	2	3	2	1	1	0	0	0	0	0	0	0	0
2	21093	0	68	1	17.05.2011	2	0	2	1	3	2	2	1500	750	2	1	0	0	0	0	0	0	0	0	0	0	0	2	2	2	2	3	3	1	1	1	2	3	1	0	0	0	0	0	0	0	0	0	0
2	21067	0	60	1	16.05.2011	2	0	2	1	3	3	2	1300	800	2	1	1	0	0	0	0	0	0	0	0	0	0	2	2	1	2	3	3	2	1	1	2	2	2	0	1	0	0	0	0	0	0	0	0
2	21103	0	61	1	12.05.2011	3	0	2	1	3	3	2	6000	6000	2	1	1	0	0	0	0	0	0	0	0	0	0	2	2	1	2	3	3	1	3	1	1	3	2	1	1	1	0	0	0	0	0	0	0
2	21477	0	65	1	16.05.2011	9	0	1	1	3	1	2	800	400	2	1	1	0	0	0	0	0	0	0	0	0	0	2	2	1	2	3	3	1	1	1	1	3	2	1	0	0	0	0	0	0	0	0	0
2	21289	0	70	2	12.05.2011	3	0	2	1	3	2	2	2000	700	2	1	1	0	0	0	0	0	0	0	0	0	0	2	3	1	1	4	3	1	1	1	2	3	2	0	1	1	0	0	0	0	0	0	0
2	21287	0	71	2	17.05.2011	3	0	1	1	3	2	2	600	600	2	1	1	0	0	0	0	0	0	0	0	0	0	2	1	1	2	3	2	2	1	1	1	2	2	1	1	0	0	0	0	0	0	0	0
2	21151	0	62	1	13.05.2011	3	0	1	1	3	1	2	3000	3000	2	1	1	0	0	0	0	0	0	0	0	0	0	2	1	1	1	3	3	1	1	1	1	1	3	1	0	0	0	0	0	0	0	0	0
2	21033	0	60	1	13.05.2011	2	0	1	1	3	2	3	1000	500	2	1	1	0	0	0	0	0	0	0	0	0	0	2	1	1	1	3	3	2	2	1	2	2	3	1	1	0	0	0	0	0	0	0	0
2	21031	0	70	2	13.05.2011	2	0	1	1	3	1	3	500	500	3	1	1	0	0	0	0	0	0	0	0	0	0	2	1	1	1	3	3	2	2	1	2	2	3	1	1	0	0	0	0	0	0	0	0
2	21099	0	77	2	17.05.2011	2	0	2	1	3	2	2	3000	1500	2	1	1	0	0	0	0	0	0	0	0	0	0	2	2	1	1	3	3	1	2	1	2	3	1	1	0	0	0	0	0	0	0	0	0
2	21141	0	60	1	13.05.2011	3	0	2	1	3	3	2	1000	1000	2	1	1	0	0	0	0	0	0	0	0	0	0	2	1	1	3	3	3	1	2	1	1	3	2	1	1	1	0	0	0	0	0	0	0
2	21376	0	61	1	17.05.2011	7	0	1	1	3	1	2	900	350	2	1	1	0	0	0	0	0	0	0	0	0	0	2	3	1	1	2	2	1	1	1	1	3	2	1	1	1	0	0	0	0	0	0	0
2	21073	0	62	1	16.05.2011	2	0	2	1	3	1	2	5000	1000	2	1	1	0	0	0	0	0	0	0	0	0	0	2	2	1	2	2	2	2	2	1	1	2	2	1	0	0	0	0	0	0	0	0	0
2	21133	0	63	1	13.05.2011	3	0	2	1	3	1	2	2000	2000	2	1	1	1	20	8	0	0	0	0	0	0	0	2	1	1	3	3	3	3	3	1	1	3	2	1	1	0	0	0	0	0	0	0	0
2	21138	0	65	1	13.05.2011	3	0	1	1	3	2	2	1000	1000	2	1	1	0	0	0	0	0	0	0	0	0	0	2	1	1	3	3	3	1	1	1	1	3	2	1	1	0	0	0	0	0	0	0	0
2	21121	0	66	1	12.05.2011	3	0	1	1	3	2	2	2000	2000	2	1	1	0	0	0	0	0	0	0	0	0	0	2	1	1	1	3	3	1	3	1	1	3	2	1	1	1	0	0	0	0	0	0	0
2	21125	0	71	2	13.05.2011	3	0	1	4	3	1	2	1000	1000	2	1	1	0	0	0	0	0	0	0	0	0	0	2	1	2	1	3	3	1	1	1	1	3	2	1	1	1	0	0	0	0	0	0	0
2	21087	0	76	2	17.05.2011	2	0	2	1	3	1	2	800	700	2	1	1	0	0	0	0	0	0	0	0	0	0	2	2	1	2	3	3	1	1	1	2	2	2	1	1	0	0	0	0	0	0	0	0
2	21465	0	78	2	17.05.2011	9	0	2	1	3	2	2	800	300	2	1	1	0	0	0	0	0	0	0	0	0	0	2	2	1	3	3	3	1	1	1	3	3	2	1	1	0	0	0	0	0	0	0	0
2	21119	0	81	3	12.05.2011	3	0	1	4	3	1	2	1000	1000	2	1	1	0	0	0	0	0	0	0	0	0	0	2	1	1	1	3	3	1	1	1	1	3	2	1	1	1	0	0	0	0	0	0	0
2	21054	0	61	1	14.05.2011	2	0	2	1	3	2	3	3500	500	3	1	1	0	0	0	0	0	0	0	0	0	0	2	1	1	1	3	3	2	2	1	2	2	2	0	0	0	0	0	0	0	0	0	0
2	21457	0	63	1	17.05.2011	9	0	2	1	3	2	2	600	200	2	1	1	0	0	0	0	0	0	0	0	0	0	2	2	1	1	3	3	3	3	3	1	3	3	1	0	0	0	0	0	0	0	0	0
2	21448	0	63	1	17.05.2011	9	0	1	1	3	3	2	600	200	2	0	0	0	0	0	0	0	0	0	0	0	0	2	1	1	2	3	3	1	1	1	3	3	3	1	0	0	0	0	0	0	0	0	0
2	21075	0	64	1	13.05.2011	2	0	2	1	3	1	2	4500	2500	2	1	1	0	0	0	0	0	0	0	0	0	0	2	2	1	1	3	3	2	1	1	2	2	3	1	0	1	0	0	0	0	0	0	0
2	21458	0	65	1	17.05.2011	9	0	2	1	3	1	2	600	200	2	1	1	0	0	0	0	0	0	0	0	0	0	2	1	1	1	3	3	1	1	1	1	3	3	1	1	0	0	0	0	0	0	0	0
2	21329	0	70	2	14.05.2011	7	0	1	4	3	1	2	900	300	2	1	1	0	0	0	0	0	0	0	0	0	0	2	3	2	3	2	1	2	2	2	1	1	2	1	0	0	0	0	0	0	0	0	0
2	21068	0	64	1	16.05.2011	2	0	2	4	3	1	3	4000	1500	3	1	1	0	0	0	0	0	0	0	0	0	0	2	2	1	2	3	3	3	3	1	2	2	1	0	0	0	0	0	0	0	0	0	0
2	21328	0	72	2	14.05.2011	7	0	2	1	3	1	2	700	300	2	1	1	0	0	0	0	0	0	0	0	0	0	2	3	1	3	3	3	1	1	1	1	2	2	1	1	0	0	0	0	0	0	0	0
2	21385	0	73	2	14.05.2011	9	0	1	1	3	2	2	1000	400	2	1	1	0	0	0	0	0	0	0	0	0	0	2	3	1	2	4	4	2	4	1	1	3	2	1	0	0	0	0	0	0	0	0	0
2	21375	0	79	2	17.05.2011	7	0	1	4	3	2	2	900	450	2	1	1	0	0	0	0	0	0	0	0	0	0	2	3	2	1	3	3	1	1	1	2	2	2	1	0	0	0	0	0	0	0	0	0
2	21449	0	63	1	17.05.2011	9	0	2	4	3	3	2	600	200	2	1	1	0	0	0	0	0	0	0	0	0	0	2	2	1	2	3	3	3	3	1	1	3	1	1	1	0	0	0	0	0	0	0	0
2	21318	0	78	2	13.05.2011	7	0	2	1	3	2	2	600	600	2	1	1	0	0	0	0	0	0	0	0	0	0	2	1	1	3	3	3	1	2	1	2	2	2	1	1	1	0	0	0	0	0	0	0
2	21366	0	75	2	17.05.2011	7	0	1	4	3	1	2	900	350211	1	0	0	0	0	0	0	0	0	0	0	0	0	2	3	1	1	2	2	1	1	1	1	2	2	1	0	0	0	0	0	0	0	0	0
2	21470	0	61	1	16.05.2011	9	0	1	1	3	3	1	800	400	2	1	1	0	0	0	0	0	0	0	0	0	0	2	3	1	1	3	3	3	3	1	2	2	2	1	0	0	0	0	0	0	0	0	0
2	21003	0	75	2	12.05.2011	2	0	2	4	3	1	3	10000	5000	3	1	1	0	0	0	0	0	0	0	0	0	0	2	2	1	1	3	3	3	3	1	2	2	2	1	1	1	0	0	0	0	0	0	0
2	21262	0	64	1	16.05.2011	6	0	1	1	3	3	4	600	300	4	1	1	0	0	0	0	0	0	0	0	0	0	2	4	1	3	3	3	1	1	1	1	3	2	1	0	0	0	0	0	0	0	0	0
2	21208	0	65	1	17.05.2011	3	0	2	1	3	2	2	3000	3000	2	1	1	0	0	0	0	0	0	0	0	0	0	2	3	1	1	3	3	1	1	1	2	2	3	1	0	0	0	0	0	0	0	0	0
2	21016	0	65	1	12.05.2011	2	0	2	1	3	3	2	2500	1500	2	1	1	0	0	0	0	0	0	0	0	0	0	2	2	1	2	2	2	2	2	1	2	2	2	1	1	0	0	0	0	0	0	0	0
2	21301	0	70	2	12.05.2011	7	0	2	1	3	2	2	2000	400	2	1	1	0	0	0	0	0	0	0	0	0	0	2	2	1	3	3	3	1	1	1	1	3	2	1	1	1	0	0	0	0	0	0	0
2	21365	0	74	2	16.05.2011	7	0	2	1	3	1	2	1000	300	2	1	1	0	0	0	0	0	0	0	0	0	0	2	2	1	2	3	3	1	1	1	2	3	2	0	1	0	0	0	0	0	0	0	0
2	21129	0	60	1	13.05.2011	3	0	2	1	3	3	2	2000	200	2	1	1	0	0	0	0	0	0	0	0	0	0	2	1	1	2	3	3	1	1	4	1	3	3	1	1	1	0	0	0	0	0	0	0
2	21084	0	73	2	17.05.2011	2	0	2	4	3	1	3	800	800	3	1	1	0	0	0	0	0	0	0	0	0	0	2	2	1	1	3	3	2	2	1	2	2	3	1	0	0	0	0	0	0	0	0	0
2	21096	0	93	4	17.05.2011	2	0	2	4	3	1	2	2000	1000	2	1	1	0	0	0	0	0	0	0	0	0	0	2	2	1	1	3	3	1	2	1	1	2	2	0	0	0	0	0	0	0	0	0	0
2	21092	0	63	1	17.05.2011	2	0	1	4	3	1	3	800	800	3	1	0	0	0	0	0	0	0	0	0	0	0	2	1	1	2	3	3	2	2	1	2	2	4	1	0	0	0	0	0	0	0	0	0
2	21488	0	62	1	12.05.2011	5	0	2	1	3	1	2	1000	1000	2	1	1	0	0	0	0	0	0	0	0	0	0	2	3	1	2	4	3	1	1	1	1	3	2	1	0	0	0	0	0	0	0	0	0
2	21462	0	65	1	17.05.2011	9	0	2	1	3	1	2	2000	500	2	1	1	0	0	0	0	0	0	0	0	0	0	2	1	1	1	3	3	1	1	1	1	3	2	1	1	0	0	0	0	0	0	0	0
2	21169	0	65	1	13.05.2011	3	0	1	1	3	5	2	3000	3000	2	1	1	0	0	0	0	0	0	0	0	0	0	2	2	2	2	3	3	3	3	1	1	1	2	1	1	1	0	0	0	0	0	0	0
2	21284	0	62	1	17.05.2011	6	0	1	1	3	2	2	720	50	2	1	1	0	0	0	0	0	0	0	0	0	0	2	4	1	1	3	3	1	2	1	1	3	3	0	1	0	0	0	0	0	0	0	0
2	21153	0	65	1	13.05.2011	3	0	1	1	3	1	2	1000	1000	2	1	1	0	0	0	0	0	0	0	0	0	0	2	1	1	1	3	3	1	1	1	1	3	2	1	1	0	0	0	0	0	0	0	0
2	21291	0	66	1	12.05.2011	7	0	1	1	3	3	3	8000	350	3	1	1	0	0	0	0	0	0	0	0	0	0	2	2	1	2	2	1	1	1	1	1	3	2	1	0	0	0	0	0	0	0	0	0
2	21052	0	62	1	14.05.2011	2	0	2	4	3	3	2	10000	5000	2	1	1	0	0	0	0	0	0	0	0	0	0	2	1	1	1	3	3	3	3	2	1	1	3	1	1	1	0	0	0	0	0	0	0
2	21468	0	62	1	16.05.2011	9	0	2	1	3	2	1	3000	500	2	1	1	0	0	0	0	0	0	0	0	0	0	2	1	1	1	3	3	1	1	1	3	2	2	1	1	0	0	0	0	0	0	0	0
2	21152	0	59	1	13.05.2011	3	0	2	1	3	3	2	10000	10000	2	1	1	0	0	0	0	0	0	0	0	0	0	2	1	1	1	3	3	2	2	1	1	3	2	1	1	1	0	0	0	0	0	0	0
2	21297	0	72	2	12.05.2011	7	0	2	1	3	2	2	3000	800	2	1	1	0	0	0	0	0	0	0	0	0	0	2	1	1	1	3	3	1	1	1	1	3	2	1	1	1	0	0	0	0	0	0	0
2	21354	0	63	1	16.05.2011	7	0	2	1	3	1	2	800	300	2	1	1	0	0	0	0	0	0	0	0	0	0	2	2	1	2	3	3	2	2	1	2	1	2	1	1	0	0	0	0	0	0	0	0
2	21336	0	72	2	14.05.2011	7	0	2	4	3	2	2	800	350	2	1	1	0	0	0	0	0	0	0	0	0	0	2	1	1	3	3	3	1	1	1	2	2	2	1	0	0	0	0	0	0	0	0	0
2	21142	0	65	1	13.05.2011	3	0	2	1	3	1	2	1000	1000	2	1	1	0	0	0	0	0	0	0	0	0	0	2	1	1	1	3	3	3	3	3	1	3	3	1	0	0	0	0	0	0	1	0	0
2	21115	0	65	1	12.05.2011	3	0	2	1	3	2	2	6000	6000	2	1	1	0	0	0	0	0	0	0	0	0	0	2	2	1	2	3	3	1	3	1	2	3	3	1	1	1	0	0	0	0	0	0	1
2	21132	0	75	2	13.05.2011	3	0	2	4	3	1	3	1000	1000	3	1	1	0	0	0	0	0	0	0	0	0	0	2	1	1	2	3	3	1	1	1	1	3	3	1	1	0	0	0	0	0	0	0	0
2	21147	0	75	2	13.05.2011	3	0	1	4	3	1	4	0	0	4	1	1	0	0	0	0	0	0	0	0	0	0	2	3	1	1	3	3	1	1	1	1	3	4	1	0	0	0	0	0	0	0	0	0
2	21276	0	68	1	17.05.2011	6	0	1	1	3	1	2	600	300	2	1	1	0	0	0	0	0	0	0	0	0	0	2	1	1	2	3	3	3	3	1	1	2	3	1	1	0	1	0	0	0	0	0	0
2	21315	0	73	2	13.05.2011	7	0	1	4	3	2	2	600	400	2	1	1	0	0	0	0	0	0	0	0	0	0	2	1	1	2	3	3	2	2	1	2	2	3	1	1	0	1	0	0	0	0	0	0
2	21398	0	72	2	12.05.2011	9	0	2	1	3	1	3	1000	500	3	1	1	0	0	0	0	0	0	0	0	0	0	2	1	1	3	4	4	3	3	2	2	3	3	0	0	0	1	0	0	0	0	0	0
2	21185	0	68	1	16.05.2011	3	0	1	1	3	1	2	3600	3600	2	1	1	0	0	0	0	0	0	0	0	0	0	2	1	1	1	3	3	1	1	1	1	3	3	1	0	0	1	0	0	0	0	0	0
2	21349	0	72	2	14.05.2011	7	0	2	1	3	2	2	10000	800	2	1	1	0	0	0	0	0	0	0	0	0	0	2	1	1	2	3	3	1	1	1	1	3	2	1	1	0	1	0	0	0	0	0	0
2	21155	0	61	1	13.05.2011	3	0	2	1	3	4	2	3000	3000	2	1	1	1	0	0	0	0	0	0	0	0	0	2	1	1	1	3	3	1	1	1	1	3	3	1	1	1	1	0	0	0	0	0	0
2	21193	0	80	3	17.05.2011	3	0	2	1	3	2	3	600	600	2	1	1	0	0	0	0	0	0	0	0	0	0	2	1	1	2	3	3	3	3	1	1	1	3	1	0	0	1	0	0	0	0	0	0
2	21310	0	81	3	13.05.2011	7	0	2	1	3	2	2	1000	600	2	1	1	0	0	0	0	0	0	0	0	0	0	2	1	1	3	3	3	1	1	1	2	3	2	1	1	0	1	0	0	0	0	0	0
2	21106	0	67	1	12.05.2011	3	0	2	1	3	1	2	12000	12000	1	1	1	0	0	0	0	0	0	0	0	0	0	2	3	1	3	3	3	3	3	1	1	3	2	1	1	1	1	0	0	0	0	0	0
2	21018	0	67	1	12.05.2011	2	0	2	1	3	3	3	8000	4000	2	1	1	0	0	0	0	0	0	0	0	0	0	1	2	1	1	3	3	2	1	1	1	2	2	1	1	1	1	0	0	0	0	0	0
2	21192	0	59	1	16.05.2011	3	0	2	1	3	2	2	3000	3000	2	1	1	0	0	0	0	0	0	0	0	0	0	2	1	1	1	3	3	3	1	1	1	3	4	1	0	1	1	0	0	0	0	0	0
2	21197	0	67	1	17.05.2011	3	0	1	1	3	4	3	1600	1600	3	1	1	0	0	0	0	0	0	0	0	0	0	2	2	1	2	3	3	1	1	1	1	2	3	1	1	0	1	0	0	0	0	0	0
2	21174	0	64	1	16.05.2011	3	0	2	1	3	2	2	3600	3600	2	1	1	0	0	0	0	0	0	0	0	0	0	2	2	2	2	3	3	2	3	2	1	3	3	1	0	0	1	0	0	0	0	0	0
2	21275	1	79	2	17.05.2011	6	0	1	1	3	2	2	1320	200	2	1	1	0	0	0	0	0	0	0	0	0	0	2	2	1	3	3	3	1	1	1	2	2	3	1	1	0	0	1	0	0	0	0	0
2	21261	1	63	1	16.05.2011	6	0	1	1	3	3	2	1100	300	2	1	1	0	0	0	0	0	0	0	0	0	0	2	4	1	1	3	3	3	1	1	1	2	2	0	1	0	0	0	0	0	0	0	0
2	21406	1	78	2	14.05.2011	9	0	1	1	3	1	1	600	300	2	1	1	0	0	0	0	0	0	0	0	0	0	2	2	1	1	3	3	1	1	1	1	3	2	0	0	0	0	0	0	0	0	0	0
2	21299	1	77	2	12.05.2011	7	0	2	4	3	2	3	7000	2100	2	1	1	0	0	0	0	0	0	0	0	0	0	2	1	1	3	3	3	1	1	1	1	3	2	1	1	0	0	1	0	0	0	0	0
2	21156	1	68	1	13.05.2011	3	0	1	1	3	2	2	6000	6000	2	1	1	0	0	0	0	0	0	0	0	0	0	2	2	2	2	3	3	2	2	3	1	3	3	1	0	0	0	0	0	0	0	0	0
2	21433	1	66	1	14.05.2011	9	0	1	1	3	1	3	2000	500	3	1	1	0	0	0	0	0	0	0	0	0	0	2	1	1	1	3	1	1	1	1	1	3	3	0	0	0	1	0	0	0	0	0	0
2	21265	1	67	1	16.05.2011	3	0	1	1	3	2	2	2000	500	2	1	1	0	0	0	0	0	0	0	0	0	0	2	3	1	3	3	3	1	1	1	1	3	4	0	1	0	0	0	0	0	0	0	0
2	21415	1	60	1	13.05.2011	9	0	1	1	3	2	3	620	200	3	1	1	0	0	0	0	0	0	0	0	0	0	2	1	1	1	3	3	1	1	1	1	3	3	0	1	0	0	0	0	0	0	0	0
2	21408	1	60	1	14.05.2011	9	0	1	1	3	1	2	1500	300	2	1	1	0	0	0	0	0	0	0	0	0	0	2	1	1	1	3	3	1	1	1	2	3	2	0	1	0	0	0	0	0	0	0	0
2	21450	1	74	2	17.05.2011	9	0	2	1	3	3	1	3000	300	2	1	1	0	0	0	0	0	0	0	0	0	0	2	2	1	2	3	3	1	1	1	2	3	3	1	0	0	0	0	0	0	0	0	0
2	21109	1	67	1	12.05.2011	3	0	2	1	3	2	3	3000	3000	3	1	1	0	0	0	0	0	0	0	0	0	0	2	1	1	2	3	2	1	1	1	1	3	3	1	1	1	1	0	0	0	0	0	0
2	21172	0	68	1	16.05.2011	3	0	2	1	3	3	2	3000	3000	2	1	1	0	0	0	0	0	0	0	0	0	0	2	1	4	1	2	3	3	3	3	1	1	3	1	0	0	0	0	0	0	0	1	0
2	21409	0	60	1	12.05.2011	9	0	1	1	3	3	2	1000	500	2	1	0	0	0	0	0	0	0	0	0	0	0	2	2	1	2	4	4	1	3	1	2	3	3	0	0	0	0	0	0	0	0	0	0
2	21102	0	67	1	13.05.2011	3	0	2	1	3	4	2	2000	2000	2	1	1	0	0	0	0	0	0	0	0	0	0	2	1	1	2	3	3	1	1	1	1	3	4	1	1	0	0	0	0	0	0	0	0
2	21424	0	65	1	13.05.2011	9	0	1	1	3	2	2	600	200	2	1	1	0	0	0	0	0	0	0	0	0	0	2	1	1	1	3	3	1	1	1	1	3	2	1	0	0	0	0	0	0	0	0	0
2	21057	0	65	1	14.05.2011	2	0	2	1	3	3	2	4000	2000	2	1	1	0	0	0	0	0	0	0	0	0	0	2	3	1	1	3	3	1	1	1	2	1	1	1	0	0	0	0	0	0	0	0	0
2	21392	0	61	1	13.05.2011	9	0	1	1	3	3	2	800	200	2	1	1	0	0	0	0	0	0	0	0	0	0	2	1	2	1	4	4	1	4	1	1	3	2	0	0	0	0	0	0	0	0	0	0
2	21065	0	62	1	14.05.2011	2	0	1	1	3	3	2	2000	1000	2	1	1	0	0	0	0	0	0	0	0	0	0	2	1	1	2	3	3	2	2	1	1	2	2	1	1	0	0	0	0	0	0	0	0
2	21285	0	62	1	17.05.2011	6	0	1	1	3	1	2	600	300	2	1	1	0	0	0	0	0	0	0	0	0	0	2	1	1	1	3	1	1	1	1	2	3	2	0	1	0	0	0	0	0	0	0	0
2	21474	0	80	3	16.05.2011	9	0	2	1	3	1	3	600	300	3	1	1	0	0	0	1	0	0	0	0	0	0	2	1	1	3	4	4	1	1	1	2	3	2	1	1	1	0	0	0	0	0	0	0
2	21452	0	75	2	17.05.2011	9	0	2	1	3	1	2	600	200	2	1	1	0	0	0	0	0	0	0	0	0	0	2	1	1	2	3	3	1	1	1	2	3	3	1	1	0	0	0	0	0	0	0	0
2	21320	0	64	1	13.05.2011	7	0	2	4	3	2	2	7000	500	1	1	1	0	0	0	0	0	0	0	0	0	0	2	3	1	2	3	3	1	3	1	1	2	2	1	1	1	0	0	0	0	0	0	0
2	21098	0	67	1	17.05.2011	2	0	2	1	3	3	2	3000	1500	2	1	1	0	0	0	0	0	0	0	0	0	0	2	3	1	1	3	3	3	3	1	1	2	3	1	1	0	0	0	0	0	0	0	0
2	21294	0	68	1	13.05.2011	7	0	2	4	3	2	2	2000	400	2	1	1	0	0	0	0	0	0	0	0	0	0	2	3	2	3	4	4	1	1	1	1	3	1	1	1	1	0	0	0	0	0	0	0
2	21229	0	62	1	13.05.2011	6	0	2	1	3	2	2	5000	1000	2	1	1	1	25	3	0	0	0	0	0	0	0	2	1	1	3	3	3	2	1	1	2	2	2	0	1	1	0	0	0	0	0	0	0
2	21271	0	60	1	16.05.2011	6	0	2	1	3	2	2	2000	1000	2	1	1	0	0	0	0	0	0	0	0	0	0	2	1	1	3	3	2	1	1	1	1	3	3	0	1	0	0	0	0	0	0	0	0
2	21323	0	60	1	14.05.2011	7	0	2	1	3	2	2	800	400	2	1	1	0	0	0	0	0	0	0	0	0	0	2	2	1	3	3	3	1	1	1	3	2	2	1	1	1	0	0	0	0	0	0	0
2	21324	0	68	1	14.05.2011	7	0	2	1	3	1	2	700	350	2	1	1	0	0	0	0	0	0	0	0	0	0	2	1	1	3	3	3	1	2	1	3	3	2	1	1	0	0	0	0	0	0	0	0
2	21469	0	66	1	16.05.2011	9	0	2	1	3	3	2	2000	500	2	1	1	0	0	0	0	0	0	0	0	0	0	2	1	1	3	3	3	1	1	1	1	3	1	1	1	0	0	0	0	0	0	0	0
2	21085	0	82	3	17.05.2011	2	0	1	4	3	1	2	1300	1300	2	1	1	0	0	0	0	0	0	0	0	0	0	2	1	2	2	3	3	2	2	1	2	2	1	0	0	0	0	0	0	0	0	0	0
2	21467	0	83	3	16.05.2011	9	0	2	1	3	1	2	6000	3000	2	1	1	0	0	0	0	0	0	0	0	0	0	2	2	1	2	3	3	3	3	1	2	3	1	0	0	0	0	0	0	0	0	0	0
2	21453	0	62	1	17.05.2011	9	0	2	1	3	2	2	3000	500	2	1	1	0	0	0	0	0	0	0	0	0	0	2	2	1	2	3	3	1	1	1	2	1	2	1	1	0	0	0	0	0	0	0	0
2	21076	0	63	1	16.05.2011	2	0	2	1	3	2	2	45000	8000	2	1	0	0	0	0	0	0	0	0	0	0	0	2	2	1	2	3	3	3	3	1	1	2	2	1	0	0	0	0	0	0	0	0	0
2	21126	0	65	1	13.05.2011	3	0	2	1	3	2	2	1000	1000	2	1	1	0	0	0	0	0	0	0	0	0	0	2	1	1	2	3	2	1	1	1	1	3	2	1	1	1	0	0	0	0	0	0	0
2	21300	0	71	2	12.05.2011	7	0	2	1	3	2	2	2000	800	2	1	1	0	0	0	0	0	0	0	0	0	0	2	1	2	3	3	3	1	1	1	1	3	2	1	1	1	0	0	0	0	0	0	0
2	21013	0	71	2	12.05.2011	2	0	2	1	3	2	2	12000	6000	2	1	1	0	0	0	0	0	0	0	0	0	0	2	3	1	2	3	3	2	2	1	1	2	2	1	1	1	0	0	0	0	0	0	0
2	21137	0	72	2	13.05.2011	3	0	2	1	3	1	2	3000	3000	2	1	1	0	0	0	0	0	0	0	0	0	0	2	3	1	2	3	3	2	1	1	1	3	2	1	1	1	0	0	0	0	0	0	0
2	21240	0	73	2	13.05.2011	6	0	2	1	3	1	2	2800	700	2	1	1	0	0	0	0	0	0	0	0	0	0	2	2	1	1	3	2	1	1	1	2	3	2	1	0	0	0	0	0	0	0	0	0
2	21351	0	76	2	16.05.2011	7	0	2	1	3	1	2	800	300	2	1	1	0	0	0	0	0	0	0	0	0	0	2	1	1	2	3	3	1	1	1	2	2	2	1	1	0	0	0	0	0	0	0	0
2	21011	0	63	1	12.05.2011	2	0	2	1	3	2	2	20000	10000	2	1	1	0	0	0	0	0	0	0	0	0	0	2	3	1	3	3	3	2	2	2	2	2	3	1	1	0	0	0	0	0	0	0	0
2	21026	0	66	1	13.05.2011	2	0	2	4	3	2	2	3000	3000	3	1	1	0	0	0	0	0	0	0	0	0	0	2	3	3	3	2	2	3	3	2	2	2	3	1	1	1	0	0	0	0	0	0	0
2	21236	0	85	3	13.05.2011	6	0	2	1	3	1	3	600	300	2	1	0	0	0	0	0	0	0	0	0	0	0	2	2	1	3	3	3	1	1	1	3	2	3	0	0	0	0	0	0	0	0	0	0
2	21500	0	67	1	24.10.2011	4	0	2	1	3	2	2	12000	6000	1	1	1	0	0	0	0	0	0	0	0	0	0	2	1	1	1	2	2	1	2	2	1	3	3	1	1	1	0	1	0	0	1	0	0
2	21353	0	63	1	16.05.2011	7	0	1	1	3	1	2	10000	600	1	1	1	0	0	0	0	0	0	0	0	0	0	2	3	2	1	3	3	2	2	2	2	1	2	1	1	0	0	0	0	0	0	0	0
2	21380	0	63	1	17.05.2011	7	0	2	1	3	1	2	700	400	2	1	1	0	0	0	0	0	0	0	0	0	0	2	1	1	3	3	3	1	1	1	2	1	2	1	1	0	0	0	0	0	0	0	0
2	21447	0	70	2	17.05.2011	9	0	2	1	3	2	1	3000	200	1	1	1	0	0	0	0	0	0	0	0	0	0	2	1	1	2	3	3	1	1	1	1	3	2	1	1	0	0	0	0	0	0	0	0
2	21374	0	65	1	17.05.2011	7	0	2	1	3	4	2	1000	600	2	1	1	0	0	0	0	0	0	0	0	0	0	2	3	1	3	3	3	1	1	1	1	2	2	1	1	0	0	0	0	0	0	0	0
2	21359	0	62	1	16.05.2011	7	0	2	3	3	1	2	500	0	2	1	1	0	0	0	0	0	0	0	0	0	0	2	2	1	3	3	3	1	1	1	1	3	3	0	1	1	0	0	0	0	0	0	0
2	21120	0	100	4	12.05.2011	3	0	2	1	3	1	3	1000	1000	2	1	1	0	0	0	0	0	0	0	0	0	0	2	1	1	1	3	3	1	1	1	1	3	3	1	1	1	0	0	0	0	0	0	0
2	21338	0	70	2	14.05.2011	7	0	1	1	3	2	2	800	400	2	1	1	0	0	0	0	0	0	0	0	0	0	2	3	1	3	3	3	1	1	1	1	3	1	1	1	0	0	0	0	0	0	0	0
2	21290	0	62	1	13.05.2011	7	0	1	4	3	1	2	1000	600	2	1	1	0	0	0	0	0	0	0	0	0	0	2	1	1	3	3	3	1	1	1	1	3	2	1	1	0	0	0	0	0	0	0	0
2	21363	0	71	2	16.05.2011	7	0	1	4	3	1	2	700	600	2	1	1	0	0	0	0	0	0	0	0	0	0	2	3	1	3	3	3	1	1	1	1	2	2	1	0	0	0	0	0	0	0	0	0
2	21352	0	78	2	16.05.2011	7	0	2	1	3	2	2	700	400	2	1	1	0	0	0	0	0	0	0	0	0	0	2	1	1	2	3	3	1	1	1	2	3	2	1	1	0	0	0	0	0	0	0	0
2	21334	0	80	3	14.05.2011	7	0	2	1	3	1	2	800	350	2	1	1	0	0	0	0	0	0	0	0	0	0	2	1	1	3	3	3	1	1	1	1	2	2	1	1	0	0	0	0	0	0	0	0
2	21327	0	84	3	14.05.2011	7	0	1	4	3	1	2	600	30	2	1	1	0	0	0	0	0	0	0	0	0	0	2	1	1	3	3	3	1	1	1	2	2	2	1	0	0	0	0	0	0	0	0	0
2	21280	0	79	2	17.05.2011	6	0	2	1	3	2	2	600	300	2	1	1	0	0	0	0	0	0	0	0	0	0	2	1	1	2	3	3	1	1	1	1	3	3	1	0	0	0	1	1	0	0	0	0
2	21112	0	61	1	12.05.2011	3	0	1	4	3	2	3	3000	3000	2	1	1	0	0	0	0	0	0	0	0	0	0	2	2	1	1	3	3	1	1	1	1	3	4	1	0	0	0	1	0	0	0	0	0
2	21339	0	66	1	14.05.2011	7	0	2	1	3	2	2	2000	800	2	1	1	1	20	3	0	0	0	0	0	0	0	2	2	1	3	3	3	2	1	1	3	1	2	1	1	0	0	0	0	0	0	0	0
2	21373	0	73	2	17.05.2011	7	0	2	1	3	2	1	1000	700	2	1	1	0	0	0	0	0	0	0	0	0	0	2	1	1	3	3	3	1	1	1	1	2	2	1	1	0	0	0	0	0	0	0	0
2	21293	0	69	1	12.05.2011	7	0	1	4	3	1	2	1000	500	2	1	1	0	0	0	0	0	0	0	0	0	0	2	3	1	2	3	3	1	1	1	1	3	2	1	1	0	0	0	0	0	0	0	0
2	21337	0	61	1	14.05.2011	7	0	2	1	3	2	2	2000	600	2	1	1	1	45	4	0	0	0	0	0	0	0	2	1	1	1	3	3	1	1	1	2	2	1	1	1	0	1	0	0	0	0	0	0
2	21321	0	60	1	13.05.2011	7	0	2	1	3	2	2	1000	600	2	1	1	0	0	0	0	0	0	0	0	0	0	2	1	1	1	3	3	1	1	1	1	3	3	1	1	0	0	0	0	0	0	0	0
2	21312	0	82	3	13.05.2011	7	0	1	1	3	2	2	1000	600	2	1	1	0	0	0	0	0	0	0	0	0	0	2	1	1	3	3	3	1	1	1	2	3	2	0	1	0	0	0	0	0	0	0	0
2	21333	0	86	3	14.05.2011	7	0	2	1	3	1	2	600	350	2	1	1	0	0	0	0	0	0	0	0	0	0	1	1	1	1	3	3	1	1	1	3	3	2	1	1	0	0	0	0	0	0	0	0
2	21139	0	80	3	13.05.2011	3	0	1	1	3	1	3	20000	1800	3	1	1	0	0	0	0	0	0	0	0	0	0	2	1	1	2	3	3	1	1	1	1	3	3	1	0	0	0	0	0	0	0	0	0
2	21343	0	90	4	14.05.2011	7	0	2	1	3	1	2	600	300	2	1	1	1	0	0	0	0	0	0	0	0	0	2	3	1	2	3	3	1	1	1	2	2	3	1	0	0	0	0	0	0	0	0	0
2	21360	0	71	2	16.05.2011	7	0	1	4	3	1	2	500	400	2	1	1	0	0	0	0	0	0	0	0	0	0	1	3	1	1	3	3	1	1	1	1	3	2	1	1	0	0	0	0	0	0	0	0
2	21218	0	65	1	17.05.2011	7	0	1	1	3	2	2	800	800	2	1	1	0	0	0	0	0	0	0	0	0	0	2	1	1	1	2	2	1	1	1	1	1	3	0	1	0	0	0	0	0	0	0	0
2	21015	0	75	2	12.05.2011	2	0	2	4	3	2	2	4000	2000	2	1	1	0	0	0	0	0	0	0	0	0	0	2	1	1	1	3	3	2	2	2	2	2	2	1	0	0	1	0	0	0	0	0	0
2	21144	0	76	2	13.05.2011	3	0	1	4	3	2	2	1000	1000	2	1	1	0	0	0	0	0	0	0	0	0	0	2	3	1	1	3	3	3	3	3	1	3	3	1	0	0	1	1	0	0	0	0	0
2	21041	0	61	1	14.05.2011	2	0	2	4	3	2	3	30000	30000	3	1	1	0	0	0	0	0	0	0	0	0	0	2	2	1	1	3	3	2	2	1	2	2	2	1	0	0	1	0	0	0	0	0	0
2	21430	0	65	1	14.05.2011	9	0	1	1	3	1	2	2000	500	2	1	1	0	0	0	0	0	0	0	0	0	0	2	3	1	1	3	3	1	1	1	1	3	3	0	1	0	1	0	0	0	0	0	0
2	21326	0	83	3	14.05.2011	7	0	2	3	3	2	2	900	300	2	1	1	0	0	0	0	0	0	0	0	0	0	2	2	2	1	3	3	1	1	1	2	3	2	1	0	0	1	0	0	0	0	0	0
2	21295	0	61	1	14.05.2011	7	0	2	1	3	1	3	2000	400	2	1	1	1	18	5	0	8	0	0	0	0	0	2	4	1	4	4	4	1	1	1	2	3	2	1	1	1	1	0	0	0	0	0	0
2	21350	0	62	1	16.05.2011	7	0	1	4	3	3	2	900	350	2	1	1	0	0	0	0	0	0	0	0	0	0	2	2	1	2	3	3	1	1	1	2	1	2	1	0	0	1	0	0	0	0	0	0
2	21319	0	63	1	13.05.2011	7	0	1	1	3	2	2	600	600	2	1	1	0	0	0	0	0	0	0	0	0	0	2	1	1	2	3	3	1	2	1	1	3	2	1	1	0	1	0	0	0	0	0	0
2	21024	0	83	3	13.05.2011	2	0	1	4	3	1	3	3500	2000	2	1	0	0	0	0	0	0	0	0	0	0	0	2	1	1	2	1	3	3	2	2	2	2	3	0	0	0	1	0	0	0	0	0	0
2	21393	0	69	1	13.05.2011	9	0	2	1	3	3	2	1000	400	2	1	1	0	0	0	0	0	0	0	0	0	0	2	1	1	4	4	4	1	4	1	3	3	2	0	1	1	1	0	0	0	0	0	0
2	21473	0	74	2	16.05.2011	9	0	1	1	3	1	3	800	400	3	1	1	0	0	0	0	0	0	0	0	0	0	2	1	1	1	3	3	1	1	1	1	3	3	1	0	0	1	0	0	0	0	0	0
2	21199	0	62	1	17.05.2011	3	0	2	1	3	3	2	1500	1000	2	1	1	0	0	0	0	0	0	0	0	0	0	2	1	1	1	3	3	1	1	1	1	3	2	1	0	0	1	1	0	0	0	0	0
2	21305	0	72	2	12.05.2011	7	0	2	1	3	2	2	50000	700	2	1	1	0	0	0	0	0	0	0	0	0	0	2	1	1	2	3	3	1	3	1	1	3	2	1	1	1	1	0	0	0	0	0	0
2	21394	0	69	1	13.05.2011	9	0	1	1	3	2	2	3000	500	2	1	1	0	0	0	0	0	0	0	0	0	0	2	3	2	3	4	4	1	4	1	1	3	3	1	1	0	1	0	0	0	0	0	0
2	21476	0	83	3	16.05.2011	9	0	1	1	3	1	2	6000	200	2	1	1	0	0	0	0	0	0	0	0	0	0	2	1	2	2	3	3	1	1	1	1	3	2	1	0	0	1	0	0	0	0	0	0
2	21464	0	78	2	17.05.2011	9	0	2	1	3	3	2	4000	300	2	1	1	0	0	0	0	0	0	0	0	0	0	2	1	1	1	3	3	3	3	1	2	3	3	1	0	0	1	0	0	0	0	0	0
2	21421	0	87	3	13.05.2011	9	0	1	1	3	2	2	600	300	2	1	1	0	0	0	0	0	0	0	0	0	0	2	1	1	1	3	3	1	1	1	1	3	3	1	0	0	1	0	0	0	0	0	0
2	21006	0	67	1	12.05.2011	2	0	1	4	3	2	2	3000	1500	2	1	1	0	0	0	0	0	0	0	0	0	0	2	2	1	1	3	2	3	3	3	1	2	2	1	0	0	1	0	0	0	0	0	0
2	21131	0	61	1	13.05.2011	3	0	2	1	3	3	2	2000	2000	2	1	0	1	35	6	0	0	0	0	0	0	0	2	1	1	2	3	3	1	2	1	1	3	2	1	1	1	1	0	0	0	0	0	0
2	21226	1	63	1	13.05.2011	6	0	2	1	3	3	3	1500	500	3	1	1	0	0	0	0	0	0	0	0	0	0	2	1	1	3	3	3	2	1	1	1	2	2	0	1	0	0	0	1	0	0	0	0
2	21497	1	60	1	13.05.2011	3	0	1	1	3	2	1	10000	10000	2	1	1	0	0	0	0	0	0	0	0	0	0	1	3	1	1	3	3	2	2	2	1	3	4	1	0	0	0	0	0	0	0	0	0
2	21404	1	63	1	13.05.2011	9	0	1	1	3	1	2	1200	150	2	1	0	0	0	0	0	0	0	0	0	0	0	2	2	1	1	3	3	1	3	1	1	3	2	0	1	0	0	0	0	0	0	0	0
2	21252	1	71	2	16.05.2011	6	0	2	1	3	2	2	400	200	2	1	1	0	0	0	0	0	0	0	0	0	0	2	2	1	2	3	3	1	1	1	2	2	3	0	0	0	0	0	0	0	0	0	0
2	21278	1	65	1	17.05.2011	6	0	2	1	3	2	2	6000	2000	2	1	1	0	0	0	0	0	0	0	0	0	0	2	2	1	1	3	3	1	1	1	3	3	3	0	0	0	1	0	0	0	0	0	0
2	21235	1	65	1	13.05.2011	6	0	2	1	3	4	3	6000	1100	3	1	1	1	20	4	0	0	0	0	0	0	0	2	1	1	3	3	2	1	1	1	1	3	2	0	0	0	0	0	0	0	0	0	0
2	21496	1	65	1	14.05.2011	6	0	1	1	3	2	2	2000	1000	2	1	1	0	0	0	0	0	0	0	0	0	0	2	1	1	3	4	3	2	2	1	2	2	2	0	1	0	0	0	0	0	0	0	0
2	21288	1	87	3	17.05.2011	3	0	1	2	3	1	2	1000	1000	2	1	1	0	0	0	0	0	0	0	0	0	0	2	3	1	1	3	3	1	1	1	3	3	2	1	0	0	0	0	0	0	0	0	0
2	21220	1	68	1	12.05.2011	3	0	2	1	3	3	2	600	600	2	1	0	0	0	0	0	0	0	0	0	0	0	2	2	1	4	4	3	3	3	1	2	2	3	0	1	0	0	0	0	0	0	0	0
2	21224	1	83	3	13.05.2011	6	0	1	1	3	1	3	1200	600	2	1	1	0	0	0	0	0	0	0	0	0	0	2	3	3	3	3	3	3	2	1	1	2	3	0	0	0	0	0	0	0	0	0	0
2	21407	1	66	1	12.05.2011	9	0	1	1	3	2	2	600	400	3	1	0	0	0	0	0	0	0	0	0	0	0	2	1	1	1	4	2	1	3	1	2	3	2	0	0	0	0	1	0	1	0	0	0
2	21426	1	66	1	16.05.2011	5	0	1	1	3	3	2	10000	2000	2	1	1	0	0	0	0	0	0	0	0	0	0	2	3	1	2	3	3	1	3	1	1	3	3	1	0	0	0	1	0	0	0	0	0
2	21228	1	70	2	13.05.2011	6	0	1	1	3	2	2	1000	1000	2	1	1	0	0	0	0	0	0	0	0	0	0	2	1	1	2	3	2	1	1	1	1	3	4	0	0	0	0	0	0	0	1	0	0
2	21071	1	64	1	16.05.2011	2	0	1	1	3	2	2	4000	2000	1	1	0	0	0	0	0	0	0	0	0	0	0	2	1	1	1	3	3	1	1	1	2	3	3	1	1	0	1	1	0	0	0	0	0
2	21032	0	65	1	13.05.2011	2	0	2	1	3	2	2	4000	2000	2	1	1	0	0	0	0	0	0	0	0	0	0	2	3	2	3	3	3	1	3	1	2	2	3	1	1	1	0	0	0	0	0	0	0
2	21372	0	71	2	17.05.2011	7	0	2	1	3	2	2	3000	1000	2	1	1	0	0	0	0	0	0	0	0	0	0	2	1	1	3	3	3	1	1	1	1	2	2	1	1	0	0	0	0	0	0	0	0
2	21005	0	65	1	12.05.2011	2	0	1	1	3	2	2	10000	1000	2	1	1	0	0	0	0	0	0	0	0	0	0	1	2	1	2	3	3	3	3	1	2	2	3	1	0	0	0	0	0	0	0	0	0
2	21381	0	63	1	17.05.2011	7	0	1	1	3	1	2	1000	400	2	1	1	0	0	0	0	0	0	0	0	0	0	2	1	1	1	3	3	1	1	1	1	3	2	1	1	0	1	0	0	0	0	0	0
2	21482	0	65	1	16.05.2011	9	0	2	1	3	1	3	400	200	3	1	0	1	0	0	0	0	0	0	0	0	0	2	1	1	3	3	3	1	1	1	2	3	1	1	0	0	0	1	0	1	0	0	0
2	21272	0	62	1	16.05.2011	6	0	1	1	3	2	2	600	100	2	1	1	0	0	0	0	0	0	0	0	0	0	2	3	1	3	3	3	4	4	1	1	1	2	1	1	0	0	0	1	0	0	0	0
2	21036	0	90	4	13.05.2011	2	0	2	1	3	2	2	2000	1000	2	1	1	0	0	0	0	0	0	0	0	0	0	2	1	1	2	3	3	2	2	1	2	2	3	1	1	0	0	0	0	0	0	0	1
2	21358	0	61	1	16.05.2011	7	0	2	1	3	2	2	8000	700	2	1	1	0	0	0	0	0	0	0	0	0	0	2	1	1	2	3	3	1	1	1	2	3	2	1	1	0	0	1	0	1	0	0	0
2	21332	0	61	1	14.05.2011	7	0	1	1	3	1	2	700	200	2	1	1	0	0	0	0	0	0	0	0	0	0	2	1	1	2	3	3	2	1	3	2	2	2	1	1	1	0	0	0	0	0	0	0
2	21029	0	76	2	13.05.2011	2	0	2	1	3	3	2	300011	1500	2	1	1	0	0	0	0	0	0	0	0	0	0	2	2	1	1	3	3	2	2	1	2	2	2	1	0	0	0	0	0	0	0	0	0
2	21234	0	78	2	16.05.2011	6	0	2	1	3	3	2	1000	200	2	1	1	0	0	0	0	0	0	0	0	0	0	2	1	1	4	3	3	2	2	1	2	1	2	0	0	0	0	0	0	0	0	0	0
2	21390	0	63	1	13.05.2011	9	0	2	1	3	2	2	1500	1000	2	1	0	0	0	0	0	0	0	0	0	0	0	2	2	3	1	4	4	1	4	1	2	3	2	0	1	0	0	0	0	0	0	0	0
2	21017	0	77	2	12.05.2011	2	0	2	1	3	1	2	10000	3000	2	1	1	0	0	0	0	0	0	0	0	0	0	2	2	1	1	3	3	2	2	2	2	2	2	0	1	0	0	0	0	0	0	0	0
2	21010	0	80	3	12.05.2011	2	0	1	4	3	2	2	5000	1500	2	1	1	0	0	0	0	0	0	0	0	0	0	2	2	1	1	1	3	3	2	2	1	2	3	1	0	0	0	0	0	0	0	0	0
2	21025	0	81	3	13.05.2011	2	0	2	1	3	2	3	3000	1000	3	0	0	0	0	0	0	0	0	0	0	0	0	2	1	1	1	1	3	3	1	3	2	2	3	1	1	1	0	0	0	0	0	0	0
2	21227	0	70	2	13.05.2011	6	0	1	1	3	2	3	1200	600	2	1	0	0	0	0	0	0	0	0	0	0	0	2	1	2	3	3	2	1	1	1	2	3	1	0	0	0	0	0	0	0	0	0	0
2	21044	0	65	1	14.05.2011	2	0	1	1	3	1	1	3000	1500	3	1	1	0	0	0	0	0	0	0	0	0	0	2	2	1	2	3	3	1	1	1	1	3	3	1	1	0	0	0	0	0	0	0	1
2	21232	0	58	1	13.05.2011	6	0	2	1	3	3	2	12232	3058	2	1	1	0	0	0	0	0	0	0	0	0	0	2	2	1	3	3	3	3	1	1	1	2	2	0	1	1	0	0	0	0	0	0	0
2	21273	0	71	2	17.05.2011	6	0	1	1	3	1	2	720	360	2	1	1	0	0	0	0	0	0	0	0	0	0	2	1	1	1	3	3	1	2	1	1	3	3	1	0	0	0	0	0	0	0	0	0
2	21423	0	64	1	13.05.2011	9	0	1	1	3	2	2	600	300	2	1	1	0	0	0	0	0	0	0	0	0	0	2	1	1	1	3	3	1	1	1	2	3	3	1	1	0	0	1	0	0	0	0	0
2	21391	0	61	1	13.05.2011	9	0	2	1	3	2	3	2000	1000	2	1	1	0	0	0	0	0	0	0	0	0	0	2	4	1	3	3	3	2	1	1	3	2	3	0	0	0	0	0	0	0	0	0	0
2	21378	0	63	1	17.05.2011	7	0	1	4	3	2	2	700	350	2	1	1	0	0	0	0	0	0	0	0	0	0	2	1	1	1	3	3	1	1	1	2	3	2	1	0	0	0	1	0	1	0	0	0
2	21356	0	67	1	16.05.2011	7	0	2	4	3	1	2	600	600	2	1	1	0	0	0	0	0	0	0	0	0	0	2	1	2	1	3	3	1	1	1	2	3	2	1	1	0	0	0	0	1	0	0	0
2	21341	0	65	1	14.05.2011	7	0	2	1	3	1	2	800	600	3	1	1	0	0	0	0	0	0	0	0	0	0	2	1	1	3	3	3	1	3	1	2	3	2	1	1	0	0	0	0	1	0	0	0
2	21059	0	75	2	14.05.2011	2	0	2	3	3	1	3	3000	2000	1	1	0	0	0	0	0	0	0	0	0	0	0	2	3	1	2	2	2	1	1	1	2	2	2	1	0	0	0	0	0	0	0	0	0
2	21058	0	62	1	14.05.2011	2	0	2	1	3	2	2	2000	1000	2	1	1	0	0	0	0	0	0	0	0	0	0	2	2	1	2	3	3	2	2	1	2	1	2	1	1	1	0	0	0	0	0	0	0
2	21213	0	66	1	12.02.2011	6	0	2	1	3	3	2	4500	650	2	1	1	0	0	0	0	0	0	0	0	0	0	2	2	1	2	3	4	1	1	1	1	3	2	0	1	0	0	0	0	0	0	0	0
2	21486	0	62	1	12.05.2011	5	0	1	1	3	3	3	5000	3000	3	1	1	0	0	0	0	0	0	0	0	0	0	2	1	1	1	3	1	1	1	1	1	3	3	1	1	0	0	0	0	0	0	0	0
2	21340	0	62	1	14.05.2011	7	0	1	1	3	3	2	800	400	2	1	1	0	0	0	0	0	0	0	0	0	0	2	3	1	1	3	3	1	1	1	1	3	2	1	1	0	0	1	0	0	0	0	0
2	21368	0	78	2	17.05.2011	7	0	2	1	3	2	2	22900	400	2	1	1	0	0	0	0	0	0	0	0	0	0	2	3	1	2	3	3	1	1	1	3	2	2	1	0	0	0	0	0	0	0	0	0
2	21012	0	70	2	12.05.2011	2	0	2	1	3	3	3	10000	5000	3	1	1	0	0	0	0	0	0	0	0	0	0	2	4	1	1	4	4	1	2	1	1	2	3	1	0	0	0	0	0	0	0	0	0
2	21107	0	78	2	12.05.2011	3	0	2	4	3	1	2	6000	6000	3	1	1	0	0	0	0	0	0	0	0	0	0	2	3	1	3	3	3	1	3	1	1	3	4	1	0	0	0	0	0	0	0	0	0
2	21007	0	68	1	12.05.2011	2	0	2	4	3	2	3	3000	3000	3	1	1	0	0	0	0	0	0	0	0	0	0	2	1	1	2	3	3	1	1	1	1	3	3	1	1	0	0	0	0	0	0	0	0
2	21111	0	60	1	12.05.2011	3	0	1	1	3	4	3	3000	3000	3	1	1	0	0	0	0	0	0	0	0	0	0	2	2	1	2	3	2	1	1	1	1	3	3	1	1	1	0	1	0	0	0	0	0
2	21258	0	77	2	16.05.2011	6	0	1	1	3	1	3	500	300	3	1	1	0	0	0	0	0	0	0	0	0	0	2	2	1	1	3	3	1	1	1	3	2	2	1	0	0	1	0	0	0	0	0	0
2	21021	0	60	1	12.05.2011	2	0	1	1	3	3	2	5500	2000	2	1	0	0	0	0	0	0	0	0	0	0	0	2	2	1	1	3	3	3	3	3	1	2	3	1	1	0	1	0	0	0	0	0	0
2	21051	0	64	1	14.05.2011	2	0	1	4	3	2	2	30000	30000	2	1	1	0	0	0	0	0	0	0	0	0	0	2	2	1	1	3	3	1	1	1	2	3	2	1	0	0	1	0	0	0	0	0	0
2	21485	0	66	1	12.05.2011	9	0	1	1	3	2	1	5000	500	2	1	1	0	0	0	0	0	0	0	0	0	0	2	3	1	2	3	3	1	1	1	2	3	3	0	0	0	1	1	0	0	0	0	0
2	21207	0	60	1	17.05.2011	3	0	1	1	3	1	2	1000	400	2	1	1	0	0	0	0	0	0	0	0	0	0	2	2	1	1	3	3	1	1	1	2	3	2	1	1	0	1	0	0	0	0	0	0
2	21441	0	70	2	14.05.2011	9	0	1	1	3	2	2	2400	800	2	1	1	0	0	0	0	0	0	0	0	0	0	2	3	1	1	3	3	3	3	1	1	2	2	0	0	0	1	0	0	0	0	0	0
2	21463	0	60	1	17.05.2011	9	0	2	1	3	3	3	15000	5000	3	1	1	0	0	0	0	0	0	0	0	0	0	2	1	1	1	3	3	1	1	1	1	3	3	1	0	0	1	0	0	0	1	0	0
2	21461	0	71	2	17.05.2011	9	0	2	1	3	1	2	2000	500	2	1	1	0	0	0	0	0	0	0	0	0	0	2	3	1	3	3	3	1	1	1	1	3	2	1	1	0	1	0	0	0	0	0	0
2	21145	0	72	2	14.05.2011	3	0	1	4	3	2	2	1000	1000	3	1	1	0	0	0	0	0	0	0	0	0	0	2	1	1	1	1	3	3	1	1	1	3	3	1	0	0	1	1	0	1	0	0	0
2	21037	0	60	1	13.05.2011	2	0	1	1	3	2	2	3000	1500	2	1	1	0	0	0	0	0	0	0	0	0	0	2	1	1	2	3	3	2	2	1	2	2	3	1	1	0	1	1	0	1	0	0	0
2	21410	0	62	1	12.05.2011	9	0	2	1	3	2	1	8000	2100	1	1	1	0	0	0	0	0	0	0	0	0	0	2	2	1	4	4	4	1	3	1	3	3	3	0	1	0	1	0	0	0	0	0	0
2	21210	0	80	3	12.02.2011	0	0	1	1	3	2	2	600	600	3	1	1	0	0	0	0	0	0	0	0	0	0	2	4	1	1	3	4	4	4	1	2	3	2	0	0	0	1	1	0	1	0	0	0
2	21370	0	61	1	17.05.2011	7	0	2	1	3	3	2	10000	1000	2	1	1	0	0	0	0	0	0	0	0	0	0	2	3	1	3	3	3	1	1	1	1	2	2	1	1	1	1	0	0	0	0	0	0
2	21311	0	81	3	13.05.2011	7	0	1	4	3	1	2	1000	600	2	1	0	0	0	0	0	0	0	0	0	0	0	2	1	1	3	3	3	1	2	1	3	3	3	1	0	0	1	0	0	0	0	0	1
2	21027	0	60	1	13.05.2011	2	0	1	4	3	1	3	2500	10000	3	1	1	0	0	0	0	0	0	0	0	0	0	2	3	1	1	3	3	3	3	3	2	2	3	1	1	1	1	0	0	0	0	0	0
2	21498	0	71	2	16.05.2011	5	0	1	4	3	1	1	800	600	1	1	1	0	0	0	0	0	0	0	0	0	0	2	1	1	2	1	2	1	1	1	1	3	2	1	0	0	1	0	0	0	0	0	0
2	21443	0	67	1	14.05.2011	9	0	1	1	3	2	2	1000	500	2	1	1	0	0	0	0	0	0	0	0	0	0	2	3	1	2	3	3	1	3	1	1	3	2	1	0	0	1	0	0	0	0	0	0
2	21402	0	68	1	12.05.2011	9	0	2	1	3	3	2	2000	600	2	1	1	0	0	0	0	0	0	0	0	0	0	2	2	1	2	4	4	1	4	1	1	3	2	0	0	0	1	0	0	0	1	0	0
2	21479	1	62	1	16.05.2011	9	0	1	1	3	2	3	800	400	3	1	1	0	0	0	0	0	0	0	0	0	0	2	1	1	1	3	3	1	1	1	1	3	2	1	0	0	0	1	0	0	0	0	0
2	21260	1	81	3	16.05.2011	6	0	2	1	3	1	3	600	300	3	1	1	0	0	0	0	0	0	0	0	0	0	2	3	1	3	3	3	2	2	1	2	2	2	1	1	0	0	0	1	1	0	0	0
2	21217	1	85	3	17.05.2011	7	0	2	1	3	4	2	600	600	2	1	1	0	0	0	0	0	0	0	0	0	0	2	3	1	2	2	2	2	1	1	1	3	3	1	0	0	0	0	0	1	0	0	1
2	21395	1	65	1	13.05.2011	9	0	1	1	3	3	2	600	300	2	1	1	0	0	0	0	0	0	0	0	0	0	2	1	4	1	4	4	1	4	1	1	3	2	0	0	0	0	1	0	1	0	0	0
2	21422	1	65	1	13.05.2011	9	0	2	1	3	2	2	2000	300	2	1	1	0	0	0	0	0	0	0	0	0	0	2	1	1	2	3	3	1	1	1	1	3	3	0	1	0	0	0	0	0	0	0	0
2	21053	1	60	1	14.05.2011	2	0	1	1	3	2	3	4000	2000	2	1	1	0	0	0	0	0	0	0	0	0	0	2	1	1	1	2	3	3	2	2	1	2	4	0	0	0	0	0	0	0	0	0	0
2	21165	1	65	1	13.05.2011	3	0	2	1	3	2	3	1000	1000	3	1	1	0	0	0	0	0	0	0	0	0	0	2	1	1	2	3	3	1	3	1	1	3	4	1	0	0	0	0	0	0	0	0	0
2	21136	1	64	1	13.05.2011	3	0	2	1	3	1	2	1000	1000	3	1	1	0	0	0	0	0	0	0	0	0	0	2	1	1	2	3	3	1	1	1	1	3	3	1	0	0	0	0	0	0	1	0	0
2	21101	1	69	1	14.05.2011	2	0	1	1	3	1	2	3500	1500	2	1	1	0	0	0	0	0	0	0	0	0	0	2	1	1	1	3	3	2	2	2	1	2	3	1	0	0	0	0	0	0	0	0	0
2	21223	1	80	3	13.05.2011	6	0	1	1	3	1	2	1200	600	2	1	1	0	0	0	0	0	0	0	0	0	0	2	1	1	1	3	2	1	1	1	1	2	1	1	0	0	1	1	0	0	0	0	0
2	21048	1	68	1	14.05.2011	2	0	1	1	3	2	2	1200	1200	2	1	1	0	0	0	0	0	0	0	0	0	0	2	3	1	1	3	3	1	1	1	2	3	3	1	0	0	0	0	0	0	0	0	0
2	21259	1	68	1	16.05.2011	6	0	1	1	3	4	2	600	300	2	1	0	0	0	0	0	0	0	0	0	0	0	2	3	1	1	3	3	3	3	1	1	2	2	1	1	0	1	0	0	0	1	0	0
2	21249	1	71	2	14.05.2011	3	0	1	1	3	2	2	20000	20000	2	1	1	0	0	0	0	0	0	0	0	0	0	2	4	1	1	4	3	1	1	1	1	3	3	0	0	0	0	0	1	0	0	0	0
2	21074	1	66	1	16.05.2011	2	0	1	1	3	2	2	2000	1000	2	1	0	0	0	0	0	0	0	0	0	0	0	2	3	1	1	3	3	1	1	1	2	2	1	1	1	0	0	0	0	0	0	0	0
2	21251	1	66	1	14.05.2011	3	0	1	1	3	1	3	3000	900	2	1	1	0	0	0	0	0	0	0	0	0	0	2	1	1	1	3	3	1	1	1	1	3	4	0	1	0	1	0	0	0	0	0	0
2	21274	1	78	2	17.05.2011	6	0	1	1	3	2	2	1440	720	2	1	1	0	0	0	0	0	0	0	0	0	0	2	4	1	1	3	3	1	1	1	1	3	2	0	0	0	1	1	0	0	0	0	0
2	21495	1	90	4	16.05.2011	5	0	1	1	3	2	3	5500	1100	2	1	1	0	0	0	0	0	0	0	0	0	0	2	2	1	2	4	3	2	1	1	1	2	2	0	0	0	1	0	0	0	0	0	0
2	21256	1	68	1	14.05.2011	6	0	1	1	3	2	3	600	400	2	1	1	0	0	0	0	0	0	0	0	0	0	2	3	1	1	3	3	1	1	1	1	3	4	0	0	0	1	1	0	0	0	0	0
2	21420	1	60	1	13.05.2011	9	0	1	1	3	2	2	5000	2500	2	1	1	0	0	0	0	0	0	0	0	0	0	2	2	1	1	3	3	1	1	1	2	3	3	0	1	0	0	0	0	0	0	0	0
2	21478	1	61	1	16.05.2011	9	0	1	4	3	2	2	20000	10000	2	1	1	0	0	0	0	0	0	0	0	0	0	2	2	1	1	3	3	1	1	1	3	3	2	1	0	0	0	0	0	0	0	0	0
2	21270	1	73	2	13.05.2011	6	0	1	1	3	1	3	1000	500	2	1	1	0	0	0	0	0	0	0	0	0	0	2	1	1	3	3	2	1	1	1	1	3	2	0	0	0	0	0	0	0	0	0	0
2	21239	1	63	1	13.05.2011	6	0	1	1	3	3	2	3000	1500	2	1	1	0	0	0	0	0	0	0	0	0	0	2	1	1	4	3	3	1	1	1	1	2	3	0	1	0	0	0	0	0	0	0	0
2	21040	1	66	1	14.05.2011	2	0	1	1	3	2	3	2000	1000	2	1	1	0	0	0	0	0	0	0	0	0	0	2	2	1	1	3	3	3	3	3	2	2	4	1	1	0	0	0	0	0	0	0	0
2	21386	1	63	1	12.05.2011	9	0	1	1	3	3	2	300	100	2	1	1	0	0	0	0	0	0	0	0	0	0	2	2	2	2	4	4	1	4	1	1	3	3	0	1	0	0	0	0	0	0	0	0
2	21091	1	78	2	17.05.2011	2	0	1	1	3	1	1	3500	300	2	1	0	0	0	0	0	0	0	0	0	0	0	1	2	1	1	3	3	1	1	1	2	3	3	1	1	0	0	0	0	0	0	0	0
2	21466	1	64	1	16.05.2011	9	0	1	1	3	1	3	700	300	3	1	1	0	0	0	0	0	0	0	0	0	0	2	1	1	1	3	3	3	3	1	1	2	3	1	0	0	1	0	0	0	0	0	0
2	21216	1	85	3	17.05.2011	7	0	1	1	3	1	2	800	800	2	1	1	0	0	0	0	0	0	0	0	0	0	2	1	1	1	3	3	1	1	1	2	3	3	0	0	0	1	0	0	0	0	0	0
2	21475	1	71	2	14.05.2011	9	0	2	1	3	3	1	5000	600	2	1	1	0	0	0	0	0	0	0	0	0	0	2	2	1	1	3	3	1	1	1	2	3	1	1	1	1	1	0	0	0	0	0	0
2	21411	1	62	1	12.05.2011	9	0	1	1	3	2	2	800	100	2	1	1	0	0	0	0	0	0	0	0	0	0	2	1	1	3	3	3	1	1	1	1	3	3	1	0	0	1	0	0	0	0	0	0
2	21135	1	61	1	13.05.2011	3	0	1	1	3	2	2	1000	1000	2	1	1	0	0	0	0	0	0	0	0	0	0	2	1	1	2	3	3	1	1	1	1	3	3	1	0	0	1	0	1	0	0	0	0
2	21384	0	62	1	14.05.2011	9	0	1	1	3	2	2	3000	500	2	1	0	0	0	0	0	0	0	0	0	0	0	2	3	1	1	1	4	2	4	2	1	3	2	0	0	0	0	0	0	0	0	0	1
2	21086	0	63	1	17.05.2011	2	0	2	1	3	4	3	5000	4000	3	1	1	0	0	0	0	0	0	0	0	0	0	2	2	1	1	3	3	1	1	1	2	3	3	1	1	0	0	0	0	0	0	0	0
2	21063	0	60	1	14.05.2011	2	0	1	1	3	2	3	2000	2000	2	1	1	0	0	0	0	0	0	0	0	0	0	2	1	1	1	3	3	2	2	1	2	2	3	1	0	0	0	0	0	0	0	0	0
2	21309	0	60	1	13.05.2011	7	0	1	4	3	2	2	1000	300	3	1	1	0	0	0	0	0	0	0	0	0	0	2	1	1	3	4	4	1	1	1	1	2	2	1	1	0	0	0	0	0	0	0	1
2	21489	0	58	1	16.05.2011	5	0	1	1	3	3	4	700	200	3	1	1	0	0	0	0	0	0	0	0	0	0	2	1	1	3	3	1	1	1	1	2	3	3	1	1	0	0	0	0	1	0	0	0
2	21020	0	60	1	12.05.2011	2	0	1	1	3	2	2	20000	20000	2	1	1	0	0	0	0	0	0	0	0	0	0	2	3	1	2	3	3	2	2	2	1	2	3	1	1	0	1	0	0	0	0	0	0
2	21237	0	74	2	13.05.2011	6	0	2	1	3	1	3	400	10	2	1	1	0	0	0	0	0	0	0	0	0	0	2	1	2	1	2	2	2	1	1	1	2	3	0	0	0	1	0	1	0	0	0	0
2	21255	0	69	1	16.05.2011	6	0	2	1	3	2	3	600	400	2	1	1	0	0	0	0	0	0	0	0	0	0	2	3	1	2	3	3	1	1	1	2	2	2	1	0	0	1	1	0	1	0	0	0
2	21367	0	60	1	17.05.2011	7	0	1	1	3	2	2	1000	400	2	1	1	0	0	0	0	0	0	0	0	0	0	2	1	1	1	3	3	1	1	1	1	3	2	1	1	0	1	1	0	1	0	0	0
2	21472	0	64	1	16.05.2011	9	0	1	1	3	1	2	1000	500	2	1	1	0	0	0	0	0	0	0	0	0	0	2	2	1	1	3	3	1	1	1	2	1	2	1	0	0	1	0	0	0	0	0	0
2	21347	0	60	1	16.05.2011	7	0	1	4	3	1	2	900	450	2	1	1	0	0	0	0	0	0	0	0	0	0	2	3	2	3	3	2	2	2	1	1	1	2	1	0	0	1	1	0	1	0	0	1
2	21083	0	67	1	16.05.2011	2	0	1	1	3	3	2	4000	2000	2	1	1	0	0	0	0	0	0	0	0	0	0	2	2	1	1	3	3	2	2	2	2	2	3	0	0	0	1	0	0	0	0	0	0
2	21331	0	53	1	14.05.2011	7	0	2	1	3	3	2	600	200	2	1	1	1	20	2	0	0	0	0	0	0	0	2	3	3	3	3	3	1	2	1	2	2	2	1	0	0	1	1	0	1	0	0	0
2	21361	0	78	2	16.05.2011	7	0	1	4	3	1	2	800	400	2	1	1	0	0	0	0	0	0	0	0	0	0	2	3	2	3	3	1	1	1	1	1	3	2	1	0	1	1	0	0	0	0	0	0
2	21001	0	60	1	12.05.2011	2	0	2	1	3	2	3	5000	2000	3	1	1	0	0	0	0	0	0	0	0	0	0	2	2	1	1	2	2	2	2	2	2	2	3	1	0	0	1	0	0	0	0	0	0
2	21014	0	69	1	12.05.2011	2	0	1	4	3	2	2	1000	1000	3	1	0	0	0	0	0	0	0	0	0	0	0	2	1	1	1	3	3	2	2	1	1	2	3	1	0	0	1	0	0	0	0	0	0
2	21314	0	78	2	13.05.2011	7	0	1	4	3	2	2	600	600	2	1	1	1	0	0	0	0	0	0	0	0	0	2	1	2	3	3	3	1	1	1	2	3	2	0	0	0	1	0	0	1	0	0	0
2	21444	0	75	2	14.05.2011	9	0	1	1	3	2	2	600	200	2	1	1	0	0	0	0	0	0	0	0	0	0	2	2	1	2	3	3	3	3	1	1	2	3	0	1	0	1	0	0	0	0	0	0
2	21346	0	75	2	14.05.2011	7	0	1	4	3	1	2	1000	300	2	1	1	0	0	0	0	0	0	0	0	0	0	2	2	2	1	3	3	1	1	1	1	3	2	1	0	0	1	0	0	0	0	0	0
2	21490	0	62	1	13.05.2011	3	0	2	1	3	3	3	700	700	3	1	1	0	0	0	0	0	0	0	0	0	0	2	2	1	1	3	1	1	1	1	2	3	3	1	1	1	1	0	0	0	0	0	1
2	21317	1	61	1	13.05.2011	7	0	1	1	3	2	2	500	500	3	1	1	0	0	0	0	0	0	0	0	0	0	2	1	1	2	3	3	1	1	1	2	3	3	0	1	0	0	0	0	0	0	1	0
2	21413	1	85	3	14.05.2011	9	0	2	1	3	1	2	2000	300	2	1	1	0	0	0	0	0	0	0	0	0	0	2	1	1	1	3	3	1	1	1	2	3	3	1	0	0	0	1	0	1	0	0	0
2	21215	1	62	1	12.02.2011	0	0	2	1	3	1	1	2100	1020	1	1	1	0	0	0	0	0	0	0	0	0	0	2	1	1	2	4	4	2	3	1	1	2	4	0	0	0	0	0	0	1	0	0	0
2	21173	1	63	1	16.05.2011	3	0	1	1	3	2	2	3600	3600	2	1	1	0	10	0	0	0	0	0	0	0	0	2	1	1	1	2	2	1	1	1	2	3	4	0	0	0	0	0	1	1	0	0	0
2	21298	1	62	1	12.05.2011	7	0	2	1	3	1	2	2000	600	3	1	1	0	0	0	0	0	0	0	0	0	0	2	3	1	3	3	3	1	1	1	1	2	2	1	1	1	0	0	0	0	0	0	1
2	21499	1	62	1	14.05.2011	7	0	1	1	3	2	3	2100	1050	2	1	1	0	0	0	0	0	0	0	0	0	0	2	2	1	1	4	1	1	1	1	1	3	4	0	0	0	0	1	0	1	0	0	0
2	21389	1	75	2	13.05.2011	9	0	1	1	3	2	2	300	100	2	1	0	0	0	0	0	0	0	0	0	0	0	2	1	1	1	4	4	1	4	1	1	3	3	0	0	0	1	1	0	0	0	0	0
2	21201	1	64	1	17.05.2011	3	0	1	4	3	2	2	600	600	2	1	1	0	0	0	0	0	0	0	0	0	0	2	1	1	3	3	1	1	1	1	1	3	4	0	0	0	1	0	0	0	0	1	0
2	21442	1	70	2	14.05.2011	9	0	1	4	3	1	3	600	300	3	1	0	0	0	0	0	0	0	0	0	0	0	2	1	1	1	3	1	1	1	1	2	3	3	0	1	0	1	0	0	0	0	0	0
2	21455	1	68	1	17.05.2011	9	0	2	1	3	1	2	600	300	2	1	1	0	0	0	0	0	0	0	0	0	0	2	1	1	1	3	3	3	3	1	1	3	2	1	0	0	1	0	0	0	1	0	0
2	21459	1	68	1	17.05.2011	9	0	1	1	3	2	2	1000	500	2	1	0	1	0	0	0	0	0	0	0	0	0	2	1	1	1	3	3	1	1	1	1	3	2	1	0	0	1	0	0	0	0	0	0
2	21371	0	71	2	17.05.2011	7	0	2	4	3	3	2	800	200	2	1	1	0	0	0	0	0	0	0	0	0	0	2	1	1	2	3	3	1	1	1	1	2	2	1	1	0	0	0	0	0	0	1	0
2	21114	0	66	1	12.05.2011	3	0	2	1	3	1	3	6000	6000	3	1	1	0	0	0	0	0	0	0	0	0	0	2	2	1	3	3	2	1	3	1	1	3	4	0	0	0	0	0	0	0	0	1	0
2	21231	0	64	1	13.05.2011	6	0	1	1	3	2	1	600	600	3	1	1	0	0	0	0	0	0	0	0	0	0	2	1	1	4	4	3	1	2	1	1	2	4	0	1	0	0	1	0	0	0	0	0
2	21388	0	62	1	12.05.2011	9	0	1	1	3	2	1	2000	1000	2	1	1	0	0	0	0	0	0	0	0	0	0	2	3	1	1	4	4	1	4	1	3	3	3	0	0	0	0	0	0	1	0	0	1
2	21322	0	68	1	13.05.2011	7	0	1	1	3	2	2	600	600	2	1	1	0	0	0	0	0	0	0	0	0	0	2	1	1	3	3	2	1	1	1	2	3	2	1	1	0	0	1	0	1	0	0	0
2	21004	0	62	1	12.05.2011	2	0	1	4	3	1	3	0	0	3	1	1	0	0	0	0	0	0	0	0	0	0	2	1	1	1	2	2	1	1	1	1	2	4	0	0	0	0	0	0	1	0	0	0
2	21130	0	80	3	13.05.2011	3	0	1	4	3	1	2	500	500	2	1	1	0	0	0	0	0	0	0	0	0	0	2	1	1	3	3	2	1	1	1	1	3	3	1	0	0	1	1	1	0	0	0	0
2	21241	0	61	1	14.05.2011	6	0	1	1	3	2	2	10000	2000	2	1	1	0	0	0	0	0	0	0	0	0	0	2	4	1	1	4	3	4	4	1	3	3	2	1	0	0	1	1	0	1	0	0	0
2	21335	0	77	2	14.05.2011	7	0	2	1	3	2	2	900	400	2	1	1	0	0	0	0	0	0	0	0	0	0	2	1	1	3	3	3	3	3	1	2	1	2	1	0	0	1	1	0	1	0	0	0
2	21484	0	65	1	12.05.2011	9	0	2	1	3	1	3	500	120	3	1	1	1	0	0	0	0	0	0	0	0	0	2	2	1	1	3	3	1	3	1	1	3	4	0	0	0	1	1	0	0	0	0	0
2	21105	0	64	1	12.05.2011	3	0	1	4	3	3	2	6000	6000	2	1	1	0	0	0	0	0	0	0	0	0	0	2	3	1	3	3	3	1	3	1	1	3	3	1	0	0	1	1	1	1	0	0	0
2	21257	1	66	1	17.05.2011	3	0	2	1	3	3	3	800	800	2	1	1	0	0	0	0	0	0	0	0	0	0	2	3	1	1	3	3	1	1	1	1	3	3	1	1	0	1	1	0	0	0	0	0
2	21219	1	65	1	17.05.2011	7	0	1	1	3	3	2	780	780	2	1	1	0	0	0	0	0	0	0	0	0	0	2	2	1	2	3	2	2	1	1	1	2	2	1	0	1	1	0	1	0	0	0	0
2	21247	1	75	2	14.05.2011	3	0	1	1	3	2	2	2000	400	2	1	1	0	0	0	0	0	0	0	0	0	0	2	1	1	1	3	3	1	2	1	1	3	1	0	0	0	1	0	0	0	0	0	0
2	21279	1	78	2	17.05.2011	6	0	1	1	3	1	2	480	480	2	1	1	0	0	0	0	0	0	0	0	0	0	2	1	1	1	3	2	1	1	1	3	3	4	0	0	0	1	0	1	0	0	0	0
2	21269	1	60	1	16.05.2011	6	0	1	1	3	3	3	600	200	2	1	1	0	0	0	0	0	0	0	0	0	0	2	2	1	1	3	3	1	1	1	1	2	1	0	0	0	1	0	0	0	0	0	0
2	21419	1	83	3	13.05.2011	9	0	1	1	3	1	2	600	200	2	1	0	0	0	0	0	0	0	0	0	0	0	2	1	1	2	3	3	1	4	1	1	3	1	0	0	0	0	1	0	1	0	0	0
2	21412	1	63	1	13.05.2011	9	0	1	1	3	2	2	1000	600	2	1	1	0	0	0	0	0	0	0	0	0	0	2	2	1	1	3	3	1	1	1	1	3	4	0	1	0	0	0	0	0	0	0	0
2	21242	1	69	1	14.05.2011	6	0	1	1	3	2	3	264	50	3	1	1	0	0	0	0	0	0	0	0	0	0	2	1	2	1	3	1	1	1	1	1	2	3	0	0	0	0	0	0	0	0	0	0
2	21124	1	66	1	13.05.2011	3	0	2	3	3	1	3	1000	1000	3	1	1	0	0	0	0	0	0	0	0	0	0	2	3	1	1	3	3	3	3	3	1	3	4	0	0	0	1	0	0	0	0	0	1
2	21134	1	72	2	13.05.2011	3	0	1	1	3	1	2	1000	1000	2	1	1	0	0	0	0	0	0	0	0	0	0	2	1	1	1	3	3	1	2	1	1	3	4	1	0	0	1	0	0	0	0	0	1
2	21405	1	64	1	13.05.2011	9	0	1	1	3	1	3	600	700	2	1	1	0	0	0	0	0	0	0	0	0	0	2	1	1	1	3	2	1	3	1	1	3	3	0	0	0	1	1	0	1	0	0	0
2	21429	0	81	3	14.05.2011	9	0	1	4	3	2	3	600	300	3	1	1	0	0	0	0	0	0	0	0	0	0	2	1	1	1	3	3	1	1	1	1	3	3	0	0	0	0	1	1	1	0	0	0
2	21161	0	70	2	13.05.2011	3	0	1	4	3	1	2	1000	10000	1	1	1	1	0	0	1	0	0	0	0	0	0	2	1	1	1	3	3	1	1	1	1	3	2	1	0	0	1	1	0	1	0	0	0
2	21002	0	55	1	12.05.2011	2	0	2	1	3	1	2	20000	9000	2	1	1	0	0	0	0	0	0	0	0	0	0	1	3	1	1	3	3	2	3	3	1	2	3	1	0	0	1	0	0	0	0	0	0
2	21382	0	68	1	17.05.2011	7	0	1	1	3	2	2	600	200	2	1	1	0	0	0	0	0	0	0	0	0	0	2	3	1	1	2	2	1	1	1	1	3	2	1	0	1	1	0	0	0	1	1	0
2	21306	0	73	2	13.05.2011	7	0	2	1	3	2	2	2000	350	2	1	1	0	0	0	0	0	0	0	0	0	0	2	1	1	3	3	3	1	1	1	1	3	2	1	1	0	1	0	0	0	0	1	0
2	21292	1	69	1	12.05.2011	7	0	2	1	3	2	3	5000	1000	2	1	1	0	0	0	0	0	0	0	0	0	0	2	3	1	1	4	3	1	1	1	1	3	3	1	1	1	0	1	0	0	0	0	1
2	21221	1	64	1	12.05.2011	3	0	1	1	3	2	2	3000	3000	2	1	1	0	0	0	0	0	0	0	0	0	0	2	1	1	1	4	4	1	1	1	1	2	2	1	1	0	1	0	1	0	0	1	0
2	21008	1	66	1	12.05.2011	2	0	1	4	3	2	3	50000	10000	3	1	1	0	0	0	0	0	0	0	0	0	0	2	2	1	1	2	2	2	2	1	1	2	4	1	0	0	1	1	0	1	0	0	0
2	21066	1	71	2	16.05.2011	2	0	2	1	3	2	3	2000	1000	3	1	0	0	0	0	0	11	1	0	0	0	0	2	1	1	1	3	3	1	1	1	2	2	3	0	1	0	0	0	0	0	1	1	1
2	21205	1	63	1	17.05.2011	3	0	1	1	3	1	2	2100	1000	2	1	1	0	0	0	0	0	0	0	0	0	0	1	1	1	1	3	3	3	3	1	1	1	3	0	1	0	1	0	0	0	0	1	0
2	21492	0	60	1	12.05.2011	5	0	1	1	3	2	4	5000	2000	3	1	1	0	0	0	0	0	0	0	0	0	0	2	1	1	2	3	1	1	1	1	2	2	3	1	1	1	1	1	1	1	0	0	1
2	21230	1	63	1	13.05.2011	6	0	1	1	3	1	2	1000	500	2	1	1	0	0	0	0	0	0	0	0	0	0	2	1	1	1	3	3	1	1	1	1	3	3	0	0	0	0	0	0	1	0	0	0
2	21238	1	73	2	13.05.2011	6	0	2	1	3	2	2	1000	500	2	1	1	0	0	0	0	0	0	0	0	0	0	2	1	1	1	3	3	1	1	1	3	2	2	0	1	1	1	1	1	0	0	0	0
2	21056	1	63	1	14.05.2011	2	0	1	1	3	4	2	30000	15000	2	1	0	0	0	0	0	0	0	0	0	0	0	2	3	1	1	3	3	2	2	1	2	2	3	0	0	0	1	0	0	0	1	1	1
2	21403	0	67	1	12.05.2011	9	0	1	1	3	2	2	600	600	2	1	1	0	0	0	0	0	0	0	0	0	0	2	2	1	2	4	4	1	4	1	1	3	2	0	0	0	1	1	0	0	1	1	1
2	21043	0	63	1	14.05.2011	2	0	2	1	2	3	2	4000	2000	2	1	1	0	0	0	0	0	0	0	0	0	0	2	3	1	2	3	3	3	3	2	1	2	2	1	0	0	0	0	0	0	0	0	0
2	21456	0	67	1	17.05.2011	9	0	2	1	2	2	1	600	200	1	1	1	0	0	0	0	0	0	0	0	0	0	2	1	1	1	3	3	1	1	1	2	3	2	1	0	0	0	0	0	0	0	0	0
2	21046	0	67	1	14.05.2011	2	0	2	1	2	4	2	45000	23000	2	1	1	0	0	0	0	0	0	0	0	0	0	2	3	1	1	3	3	1	1	1	2	3	2	1	0	0	0	0	0	0	0	0	0
2	21143	0	60	1	13.05.2011	3	0	1	4	2	2	3	20000	1800	3	1	1	0	0	0	0	0	0	0	0	0	0	2	3	1	1	3	3	3	3	3	2	2	3	1	0	0	0	0	0	0	0	0	0
2	21157	1	66	1	13.05.2011	3	0	1	4	2	3	2	10000	10000	2	1	1	0	0	0	0	0	0	0	0	0	0	2	2	1	2	3	3	3	3	1	1	3	2	1	0	0	0	0	0	0	0	0	0
2	21246	0	60	1	13.05.2011	3	0	1	1	2	2	2	15000	4000	2	1	1	0	0	0	0	0	0	0	0	0	0	2	2	1	3	3	3	2	1	1	1	2	2	0	0	0	0	0	0	0	0	0	0
2	21267	0	80	3	16.05.2011	3	0	2	1	2	3	3	10000	10000	3	1	1	0	0	0	0	0	0	0	0	0	0	2	1	1	3	3	3	1	1	1	1	3	2	0	0	0	0	0	0	0	0	0	0
2	21432	0	59	1	15.05.2011	9	0	1	1	2	2	2	10000	500	2	1	1	0	0	0	0	0	0	0	0	0	0	2	2	1	1	3	3	2	2	1	2	3	3	1	0	0	0	0	0	0	0	0	0
2	21178	0	62	1	16.05.2011	3	0	2	1	2	2	2	3600	3600	2	1	1	0	0	0	0	0	0	0	0	0	0	2	1	1	1	1	1	1	1	1	1	1	3	1	0	0	0	0	0	0	0	0	0
2	21055	0	60	1	14.05.2011	2	0	1	1	2	1	1	20000	20000	3	1	1	0	0	0	0	0	0	0	0	0	0	2	3	1	1	4	4	4	4	4	1	1	2	0	0	0	0	0	0	0	0	0	0
2	21150	0	61	1	13.05.2011	3	0	2	1	2	2	2	2400	240021	1	1	0	1	10	20	0	0	0	0	0	0	0	2	3	2	2	3	3	3	3	1	1	1	2	1	0	0	1	0	0	0	0	0	0
2	21080	1	62	1	16.05.2011	2	0	1	1	2	4	2	10000	1500	2	1	1	0	0	0	0	0	0	0	0	0	0	2	3	1	2	3	3	1	1	1	2	2	2	1	0	0	0	0	1	0	0	0	0
2	21435	1	63	1	14.05.2011	9	0	1	1	2	4	2	600	300	2	1	1	0	0	0	0	0	0	0	0	0	0	2	1	1	2	1	3	3	3	1	2	1	3	1	0	0	0	0	0	0	0	0	0
2	21078	0	81	3	16.05.2011	2	0	2	1	2	2	2	4200	2000	2	1	1	0	0	0	0	0	0	0	0	0	0	2	3	1	3	3	3	3	3	1	1	2	2	0	0	0	0	0	0	0	0	1	0
2	21345	0	60	1	14.05.2011	7	0	2	1	2	4	2	1000	400	2	1	1	1	30	6	0	0	0	0	0	0	0	2	3	2	3	3	3	1	1	1	1	2	2	1	0	0	0	0	0	1	0	0	0
2	21268	0	70	2	16.05.2011	3	0	2	1	2	1	3	24000	24000	2	1	0	1	19	46	1	19	0	30	0	0	1	1	1	3	3	3	3	3	3	3	1	2	2	1	0	0	0	0	0	0	0	0	0
2	21357	0	62	1	16.05.2011	7	0	2	3	2	2	2	700	500	2	1	1	0	0	0	0	0	0	0	0	0	0	2	2	1	3	3	3	1	1	1	1	3	2	1	0	0	1	0	0	0	0	0	0
2	21035	1	62	1	13.05.2011	2	0	1	4	2	3	2	28000	20000	1	0	0	0	0	0	0	0	0	0	0	0	0	2	3	1	1	3	3	2	2	1	2	2	3	1	0	0	0	0	0	0	0	0	1
2	21330	1	75	2	14.05.2011	7	0	1	4	2	2	2	700	350	2	1	1	0	0	0	0	0	0	0	0	0	0	2	2	1	3	3	3	1	1	1	1	3	2	1	0	0	1	0	0	0	0	0	0
2	21266	0	59	1	16.05.2011	3	0	2	1	2	3	3	5000	2500	3	1	1	0	0	0	0	0	0	0	0	0	0	2	1	1	3	3	3	1	3	1	1	2	2	1	1	0	0	1	0	0	0	0	0
2	21149	0	80	3	13.05.2011	3	0	2	2	2	2	2	10000	10000	2	1	1	0	0	0	0	0	0	0	0	0	0	2	2	1	2	3	3	1	1	1	1	3	3	1	0	0	0	0	0	0	0	1	0
2	21181	0	78	2	16.05.2011	3	0	2	1	2	2	2	3600	3600	2	1	1	0	0	0	0	0	0	0	0	0	0	2	1	1	1	2	2	1	1	1	2	3	2	1	0	0	0	0	0	0	0	0	0
2	21244	0	62	1	14.05.2011	3	0	1	1	2	3	2	30000	30000	2	1	1	0	0	0	0	0	0	0	0	0	0	2	4	3	3	4	2	1	1	1	1	2	3	0	0	0	1	0	0	0	0	1	0
2	21077	0	69	1	16.05.2011	2	0	2	1	2	4	2	45000	40000	2	1	1	0	0	0	0	0	0	0	0	0	0	2	3	2	2	3	3	2	2	2	1	2	3	1	0	0	0	0	1	1	0	0	0
2	21233	0	65	1	13.05.2011	6	0	2	1	2	4	2	28320	9440	2	1	1	0	0	0	0	0	0	0	0	0	0	2	2	1	3	3	3	1	1	1	1	2	2	0	1	1	0	0	0	0	0	0	0
2	21264	0	70	2	16.05.2011	6	0	2	1	2	3	1	24000	24000	1	1	0	0	0	0	0	0	0	0	0	0	0	1	2	1	1	3	3	4	4	1	3	1	2	0	0	0	0	0	0	0	0	0	0
2	21250	0	66	1	14.05.2011	3	0	1	1	2	1	3	1900	1900	3	1	1	0	0	0	0	0	0	0	0	0	0	2	2	1	3	3	3	1	2	1	1	2	3	0	0	0	0	0	0	0	0	0	1
2	21069	0	68	1	16.05.2011	2	0	2	1	2	4	2	3000	2500	2	1	1	0	0	0	0	0	0	0	0	0	0	2	1	1	1	3	3	1	2	1	2	3	3	1	0	0	1	0	0	0	0	0	0
2	21399	1	60	1	12.05.2011	9	0	1	1	2	2	3	500	300	3	1	0	0	0	0	0	0	0	0	0	0	0	2	2	1	1	4	2	1	4	1	1	3	3	0	0	0	0	0	0	0	0	0	0
2	21438	1	74	2	14.05.2011	9	0	1	1	2	2	2	8000	1300	2	1	1	0	0	0	0	0	0	0	0	0	0	2	3	1	1	3	3	1	3	1	1	3	3	0	0	0	0	0	0	0	0	0	0
2	21222	1	70	2	13.05.2011	6	0	1	1	2	3	2	30000	2800	2	1	1	0	0	0	0	0	0	0	0	0	0	2	3	2	1	4	2	2	1	3	1	2	2	1	0	0	0	0	1	0	0	0	0
2	21042	0	76	2	14.05.2011	2	0	2	1	2	4	2	35000	15000	2	1	1	0	0	0	0	0	0	0	0	0	0	2	3	1	1	2	2	2	2	1	2	2	3	1	0	0	0	0	1	1	0	0	0
2	21212	0	76	2	12.02.2011	6	0	2	1	2	2	2	6500	1100	2	1	1	0	0	0	0	0	0	0	0	0	0	2	1	1	1	4	1	1	1	1	1	3	3	1	1	1	1	0	0	0	0	0	0
2	21045	0	80	3	14.05.2011	2	0	2	4	2	4	2	40000	40000	2	1	1	0	0	0	0	0	0	0	0	0	0	2	2	2	2	3	3	2	2	2	2	2	3	1	0	0	1	0	0	0	0	0	0
2	21304	0	76	2	12.05.2011	7	0	2	1	2	3	1	1000	400	2	1	1	0	0	0	0	0	0	0	0	0	0	2	3	1	4	4	2	1	2	1	2	3	2	1	1	1	1	0	0	0	0	0	1
2	21062	0	65	1	14.05.2011	2	0	2	1	2	4	2	13000	6500	2	1	1	0	0	0	1	22	1	10	5	0	0	2	3	1	1	3	3	1	2	2	1	3	3	1	0	0	1	1	0	0	0	0	0
2	21081	1	58	1	16.05.2011	2	0	2	1	2	3	2	15000	15000	2	1	0	0	0	0	0	0	0	0	0	0	0	2	3	1	1	3	3	2	2	2	1	2	4	1	0	0	1	0	0	0	0	0	0
2	21434	1	77	2	16.05.2011	5	0	1	1	2	1	2	600	200	2	1	1	0	0	0	0	0	0	0	0	0	0	2	1	1	1	2	2	1	1	1	1	3	3	1	0	0	1	0	0	0	0	0	0
2	21038	0	67	1	14.05.2011	2	0	2	1	2	4	2	35000	35000	2	1	1	0	0	0	0	0	0	0	0	0	0	2	3	1	1	3	3	1	2	1	2	2	3	1	0	0	0	0	1	0	1	0	0
2	21019	1	65	1	12.05.2011	2	0	2	1	2	1	3	3500	1000	3	1	1	0	0	0	0	0	0	0	0	0	0	2	3	1	1	3	3	3	3	1	2	2	1	0	0	0	1	1	0	0	0	0	1
2	21428	1	64	1	14.05.2011	9	0	1	1	2	1	3	2000	500	2	1	1	0	0	0	0	0	0	0	0	0	0	2	1	1	1	3	3	1	1	1	3	3	3	1	0	0	1	1	0	0	0	1	0
2	21355	0	64	1	16.05.2011	7	0	2	1	1	4	2	16000	3000	2	1	1	0	0	0	0	0	0	0	0	0	0	2	3	2	3	3	3	1	1	1	1	3	2	1	1	0	0	0	0	0	0	0	0
2	21281	0	68	1	17.05.2011	6	0	2	1	1	2	2	3000	3000	2	1	1	0	0	0	0	0	0	0	0	0	0	2	2	1	2	3	3	3	1	1	2	2	3	0	1	1	0	0	0	0	0	0	0
2	21451	0	60	1	17.05.2011	9	0	2	1	1	3	2	23	3000	2	1	1	1	30	8	0	0	0	0	0	0	0	2	3	1	3	3	3	1	1	1	1	3	3	1	0	0	0	0	0	0	0	0	0
2	21160	0	74	2	13.05.2011	3	0	1	4	1	1	2	5000	5000	2	1	1	0	0	0	0	0	0	0	0	0	0	2	3	1	1	3	3	3	3	3	1	3	3	1	0	0	0	0	0	0	0	0	0
2	21460	0	68	1	17.05.2011	9	0	2	1	1	1	2	23	1000	2	1	1	0	0	0	0	0	0	0	0	0	0	2	2	1	2	3	3	3	3	1	2	3	2	1	0	0	1	0	0	0	0	0	0
2	21164	0	64	1	13.05.2011	3	0	2	1	1	4	2	30000	30000	2	1	1	0	0	0	0	0	0	0	0	0	0	2	3	1	1	3	3	1	1	1	1	3	2	1	0	0	1	0	0	0	0	0	0
2	21225	1	61	1	13.05.2011	6	0	2	1	1	2	2	4200	350	2	1	1	0	0	0	0	0	0	0	0	0	0	2	1	1	4	3	2	1	1	1	2	3	2	0	0	0	0	1	0	0	0	0	0
2	21483	0	69	1	16.05.2011	9	0	2	1	1	5	1	30000	1000	2	1	1	0	0	0	0	0	0	0	0	0	0	2	3	1	1	3	3	1	1	1	1	3	2	1	0	0	0	0	0	0	0	0	0
2	21148	0	76	2	13.05.2011	3	0	2	1	1	3	3	10000	10000	3	1	1	0	0	0	0	0	0	0	0	0	0	2	3	2	2	3	3	1	3	1	1	2	2	1	0	0	1	0	0	0	0	0	0
2	21282	0	65	1	17.05.2011	6	0	2	1	1	2	2	240	50	2	1	1	0	0	0	0	0	0	0	0	0	0	2	3	1	3	3	3	1	2	1	1	2	3	0	1	0	1	0	0	0	0	0	0
2	21416	0	68	1	13.05.2011	9	0	2	1	1	4	1	12	6000	1	1	1	0	0	0	0	0	0	0	0	0	0	2	3	3	3	3	3	1	1	1	2	2	2	1	0	0	1	0	0	0	0	0	0
2	21417	1	64	1	13.05.2011	9	0	1	1	1	4	2	30000	3500	2	1	1	0	0	0	0	0	0	0	0	0	0	2	3	1	1	3	3	1	3	1	1	3	3	0	0	0	0	0	0	0	0	0	0
2	21440	1	62	1	14.05.2011	9	0	2	1	1	4	2	20000	3000	2	1	1	0	0	0	0	0	0	0	0	0	0	2	1	1	2	3	3	1	3	1	1	2	2	1	0	0	1	0	0	0	0	0	0
2	21154	0	61	1	13.05.2011	3	0	2	1	1	4	2	40000	40000	2	1	1	0	0	0	0	0	2	0	0	0	0	2	2	1	1	3	3	1	1	1	1	2	2	1	0	0	1	1	1	0	0	0	0
2	21214	0	63	1	16.05.2011	3	0	2	1	1	2	2	60000	30000	2	1	1	0	0	0	0	0	0	0	0	0	0	2	4	1	2	4	4	4	3	1	2	2	2	1	1	1	1	0	1	1	0	0	0
2	21039	0	67	1	14.05.2011	2	0	1	4	1	4	2	30000	30000	2	1	1	0	0	0	0	0	0	0	0	0	0	2	3	1	1	3	3	3	3	3	1	3	3	1	0	0	1	0	0	0	0	0	0
2	21344	0	77	2	14.05.2011	7	0	2	1	1	4	2	20000	2800	2	1	1	0	0	0	0	0	0	0	0	0	0	2	3	2	3	3	3	1	3	3	3	2	1	1	0	0	1	0	0	0	0	0	0
2	21253	1	65	1	12.02.2011	6	0	1	1	1	2	2	2500	2500	2	1	1	0	0	0	0	0	0	0	0	0	0	2	2	1	1	3	3	4	2	1	1	1	2	0	0	0	0	0	0	0	0	1	0
2	21283	1	67	1	16.05.2011	3	0	2	1	1	2	4	4000	600	3	1	1	0	0	0	0	0	0	0	0	0	0	2	1	1	3	3	3	1	2	1	1	2	2	1	0	0	1	0	0	0	0	1	0
2	21427	0	64	1	14.05.2011	9	0	2	1	1	4	2	8000	600	2	1	1	0	0	0	0	0	0	0	0	0	0	2	3	1	1	3	3	1	1	1	1	3	3	1	0	0	1	0	0	0	0	0	0
2	21487	0	60	1	12.05.2011	9	0	2	1	1	2	2	10000	1000	2	1	1	0	20	20	0	0	0	0	0	0	0	2	3	1	1	3	3	3	3	1	1	1	3	1	1	1	1	1	0	1	0	0	0
2	21159	0	68	1	13.05.2011	3	0	2	1	1	4	2	3000	3000	2	1	1	1	0	0	0	0	0	0	0	0	0	2	3	1	2	3	3	1	1	1	1	3	2	1	0	0	1	1	1	0	0	0	0
2	21439	1	61	1	14.05.2011	9	0	1	1	1	4	2	20000	1000	2	1	1	0	0	0	0	0	0	0	0	0	0	2	3	1	2	3	3	3	3	1	1	2	2	1	0	0	1	1	0	0	0	1	0
2	21436	0	70	2	14.05.2011	9	0	1	1	1	4	2	20000	4000	2	1	0	0	0	0	0	0	0	0	0	0	0	2	3	1	1	3	3	1	1	1	1	3	3	0	0	0	0	0	1	0	1	0	1
2	21491	0	68	1	12.05.2011	5	0	1	1	1	2	4	70	200	3	1	1	0	0	0	0	0	0	0	0	0	0	2	2	1	1	3	3	1	1	1	1	2	3	1	0	0	1	1	1	1	0	0	0
2	21047	0	75	2	14.05.2011	2	0	1	4	4	1	2	5000	5000	3	1	1	0	0	0	0	0	0	0	0	0	0	2	3	1	2	3	3	2	2	3	1	2	2	1	0	0	0	0	0	0	0	0	0
2	21023	1	63	1	13.05.2011	2	0	1	4	4	4	3	2000	2000	3	1	1	0	0	0	0	0	0	0	0	0	0	2	1	1	1	3	3	1	1	1	2	2	2	1	0	0	0	0	0	0	0	0	0
2	21049	0	80	3	14.05.2011	2	0	1	4	4	3	2	5000	5000	2	1	1	0	0	0	0	0	0	0	0	0	0	2	3	1	2	3	3	1	3	1	3	1	3	1	0	0	1	0	0	1	0	0	0
2	21061	0	62	1	14.05.2011	2	0	1	1	5	3	2	6000	3000	2	1	0	0	0	0	0	0	0	0	0	0	0	2	2	1	1	3	3	1	1	1	2	2	3	1	0	0	0	0	0	0	0	0	0
2	21118	1	64	1	12.05.2011	3	0	1	4	5	3	2	6500	6500	2	1	1	0	0	0	0	0	0	0	0	0	0	2	3	1	1	3	3	1	1	1	1	3	3	1	0	0	0	0	0	0	0	0	0
2	21064	1	60	1	14.05.2011	2	0	1	1	5	1	2	4000	2000	2	1	1	0	0	0	0	0	0	0	0	0	0	2	1	1	2	3	3	2	2	1	1	2	3	1	0	0	0	0	0	0	0	0	0
2	21180	0	60	1	16.05.2011	3	0	1	4	5	3	2	3600	3600	2	0	0	0	0	0	0	0	0	0	0	0	0	2	1	1	2	3	3	3	1	1	2	1	2	1	0	0	0	0	0	0	0	0	0
2	21480	0	78	2	16.05.2011	9	0	1	4	5	2	3	800	200	3	0	0	0	0	0	0	0	0	0	0	0	0	2	1	1	1	1	1	1	1	1	3	2	3	1	0	0	0	0	0	0	0	0	0
2	21342	1	65	1	14.05.2011	7	0	1	1	5	3	2	800	700	2	1	1	0	0	0	0	0	0	0	0	0	0	1	3	1	2	3	3	1	3	1	2	3	2	1	0	0	0	0	0	0	0	0	1
2	21348	0	58	1	16.05.2011	7	0	1	1	5	2	2	20000	1800	2	1	1	0	0	0	0	0	0	0	0	0	0	2	4	1	1	3	2	1	1	1	2	3	2	1	0	0	1	0	1	0	0	0	0
2	21050	1	76	2	14.05.2011	2	0	1	4	5	1	3	1200	1200	2	1	0	0	0	0	0	0	0	0	0	0	0	2	1	1	1	3	3	2	1	1	1	3	3	1	0	0	1	1	0	0	0	0	0
2	21481	1	60	1	16.05.2011	9	0	1	4	5	2	2	3000	600	2	1	1	0	0	0	0	0	0	0	0	0	0	2	1	1	1	3	3	1	1	1	3	2	3	0	0	0	0	0	0	0	0	0	0
2	21494	0	87	3	13.05.2011	5	0	1	1	5	2	3	700	350	2	1	1	0	0	0	0	0	0	0	0	0	0	2	3	1	3	3	1	1	3	1	1	3	3	1	0	0	0	0	0	0	0	1	0
2	21325	0	62	1	16.05.2011	7	0	1	3	5	2	2	700	350	2	1	1	0	0	0	0	0	0	0	0	0	0	2	2	1	1	3	3	2	1	1	1	2	2	1	0	0	0	0	1	1	0	0	0
2	21167	0	51	1	13.05.2011	3	0	1	1	5	4	2	10000	10000	2	1	1	0	0	0	0	0	0	0	0	0	0	2	1	1	1	3	3	1	1	1	1	3	4	1	0	0	1	1	0	0	0	0	0
2	21189	0	59	1	16.05.2011	3	0	1	1	5	2	2	3000	3000	2	1	1	0	0	0	0	0	0	0	0	0	0	2	2	1	1	3	3	3	3	1	2	1	2	1	0	0	1	1	0	0	0	1	0
2	21493	0	85	3	16.05.2011	3	0	1	1	5	2	3	540	400	2	1	1	0	0	0	0	0	0	0	0	0	0	2	2	1	3	3	2	1	3	1	1	2	3	1	0	0	1	0	0	0	0	0	0
2	21248	1	65	1	14.05.2011	3	0	1	1	5	2	2	600	300211	1	1	0	0	0	0	0	0	0	0	0	0	0	2	1	2	2	3	4	1	1	1	2	2	3	0	0	0	0	0	1	0	0	0	0
2	21028	0	65	1	13.05.2011	2	0	2	1	6	2	2	5000	2500	1	1	1	0	0	0	0	0	0	0	0	0	0	2	2	1	2	3	3	2	2	1	1	2	2	1	0	0	0	0	0	0	0	0	0
2	21209	0	67	1	17.05.2011	3	0	1	4	6	2	4	600	600	4	1	1	0	0	0	0	0	0	0	0	0	0	2	1	1	1	3	2	1	1	1	1	1	4	0	0	0	1	0	0	0	0	0	0
2	21245	0	68	1	14.05.2011	3	0	1	1	6	4	1	10000	10000	1	1	1	0	0	0	0	0	0	0	0	0	0	2	4	1	3	4	3	1	1	1	1	2	2	1	0	0	0	0	0	0	0	0	0
2	21437	0	71	2	14.05.2011	9	0	1	1	6	2	2	600	200	2	1	1	0	0	0	0	0	0	0	0	0	0	2	3	1	1	3	3	1	1	1	1	3	2	0	0	0	1	1	0	1	0	0	0
[truncated: 172 more columns]
